# Supplementary material for: 4-Chloro­anilinium 2-carb­oxy-4,5-dichloro­benzoate
Source: Acta Crystallogr Sect E Struct Rep Online. 2009 Aug 8;65(Pt 9):o2111. doi: 10.1107/S160053680903044X (PMC2970019; doi:10.1107/S160053680903044X)
Supplement: Supplementary file 1 [file e-65-o2111-sup1.cif]

##############################################################################
###                                                                        ###
###        Electronic paper (Acta Crystallographica Section E)             ###
###                                                                        ###
##############################################################################
#                                                                            #
# This CIF contains the data in a paper accepted for publication in Acta     #
# Crystallographica Section E. It conforms to the requirements of Notes      #
# for Authors for Section E, and has been peer reviewed under the auspices   #
# of the IUCr Commission on Journals.                                        #
#                                                                            #
# Full details of the Crystallographic Information File format               #
# are given in the paper "The Crystallographic Information File (CIF):       #
# a New Standard Archive File for Crystallography" by S. R. Hall, F. H.      #
# Allen and I. D. Brown [Acta Cryst. (1991), A47, 655-685].                  #
#                                                                            #
# The current version of the core CIF dictionary is obtainable from          #
# ftp://ftp.iucr.org/pub/cif_core.dic. The current version number is 2.4.    #
#                                                                            #
# Software is freely available for graphical display of the structure(s) in  #
# this CIF.  For information consult the CIF home page http://www.iucr.org/  #
# cif/home.html                                                              #
#                                                                            #
# This file may be used for bona fide research purposes within the           #
# scientific community so long as proper attribution is given to the journal # 
# article from which it was obtained.                                        #
#                                                                            #
##############################################################################
                                             
data_global
_audit_creation_method     ' SHELXL97 (Sheldrick, 2008)'
_journal_date_recd_electronic     2009-07-14
_journal_date_accepted     2009-07-31
_journal_name_full     'Acta Crystallographica, Section E'
_journal_year     2009
_journal_volume     65
_journal_issue      9
_journal_page_first     o2111
_journal_page_last     o2111
_journal_paper_category     QO
_journal_coeditor_code     AT2844
_publ_contact_author_name     'Dr Graham Smith'
_publ_contact_author_address
;
    School of Physical and Chemical Sciences
    Queensland University of Technology
    GPO Box 2434, Brisbane 4001, Australia
;
_publ_contact_author_email     g.smith@qut.edu.au
_publ_contact_author_fax     ' 61 7 3138 1804 '
_publ_contact_author_phone     ' 61 7 3138 2293 '
_publ_section_title
;
4-Chloroanilinium 2-carboxy-4,5-dichlorobenzoate
;
loop_
    _publ_author_name
    _publ_author_address
    'Graham Smith'
;
 School of Physical and Chemical Sciences
 Queensland University of Technology
 GPO Box 2434, Brisbane, Queensland 4001, Australia
;
    'Urs D. Wermuth'
;
 School of Physical and Chemical Sciences
 Queensland University of Technology
 GPO Box 2434, Brisbane, Queensland 4001, Australia
;
    'Jonathan M. White'
;
 BIO-21 Molecular Science and Biotechnology
 University of Melbourne
 Parkville, Victoria 3052, Australia
;
data_I
_audit_creation_method     'SHELXL97 (Sheldrick, 2008)'
_chemical_name_systematic
;
4-Chloroanilinium 2-carboxy-4,5-dichlorobenzoate
;
_chemical_name_common     '4-chloroanilinium hydrogen 4,5-dichlorophthalate'
_chemical_formula_moiety     'C6 H7 Cl N +, C8 H3 Cl2 O4 -'
_chemical_formula_sum     'C14 H10 Cl3 N O4'
_chemical_formula_iupac     'C6 H7 Cl N +, C8 H3 Cl2 O4 -'
_chemical_formula_weight     362.58
_chemical_melting_point     492
_symmetry_cell_setting     'monoclinic'
_symmetry_space_group_name_H-M     'C 2'
_symmetry_space_group_name_Hall     'C 2y'
loop_
    _symmetry_equiv_pos_as_xyz
    'x, y, z'
    '-x, y, -z'
    'x+1/2, y+1/2, z'
    '-x+1/2, y+1/2, -z'
_cell_length_a     12.8171(8)
_cell_length_b     7.5954(3)
_cell_length_c     16.0909(6)
_cell_angle_alpha     90.00
_cell_angle_beta     109.815(5)
_cell_angle_gamma     90.00
_cell_volume     1473.72(13)
_cell_formula_units_Z     4
_cell_measurement_reflns_used     1721
_cell_measurement_theta_min     2.9119
_cell_measurement_theta_max     71.8387
_cell_measurement_temperature     130(2)
_exptl_crystal_description     'plate'
_exptl_crystal_colour     'colourless'
_exptl_crystal_size_max     0.34
_exptl_crystal_size_mid     0.27
_exptl_crystal_size_min     0.05
_exptl_crystal_density_diffrn     1.634
_exptl_crystal_density_meas     ?
_exptl_crystal_density_method     'not measured'
_exptl_crystal_F_000     736
_exptl_absorpt_coefficient_mu     5.801
_exptl_absorpt_correction_type     'multi-scan'
_exptl_absorpt_process_details     '(SADABS; Sheldrick, 1996)'
_exptl_absorpt_correction_T_min     0.201
_exptl_absorpt_correction_T_max     0.748
_exptl_special_details
;
;
_diffrn_ambient_temperature     130(2)
_diffrn_radiation_type     CuK\a
_diffrn_radiation_wavelength     1.54184
_diffrn_radiation_source     'Enhance Ultra (Cu) X-ray source'
_diffrn_radiation_monochromator     'mirror'
_diffrn_measurement_device_type
                                  'Oxford Diffraction Gemini Ultra CCD-detector'
_diffrn_measurement_method     \w
_diffrn_detector_area_resol_mean     ?
_diffrn_reflns_number     3680
_diffrn_reflns_av_R_equivalents     0.0613
_diffrn_reflns_av_sigmaI/netI     0.0602
_diffrn_reflns_theta_min     2.92
_diffrn_reflns_theta_max     72.13
_diffrn_reflns_theta_full     72.13
_diffrn_measured_fraction_theta_max     0.968
_diffrn_measured_fraction_theta_full     0.968
_diffrn_reflns_limit_h_min     -15
_diffrn_reflns_limit_h_max     14
_diffrn_reflns_limit_k_min     -9
_diffrn_reflns_limit_k_max     8
_diffrn_reflns_limit_l_min     -15
_diffrn_reflns_limit_l_max     19
_diffrn_standards_number     0
_diffrn_standards_interval_count     .
_diffrn_standards_interval_time     .
_diffrn_standards_decay_%     ?
_refine_special_details
;
Refinement of <i>F</i>^2^ against ALL reflections. The weighted <i>R</i>-factor
<i>wR</i> and goodness of fit <i>S</i> are based on <i>F</i>^2^, conventional
<i>R</i>-factors <i>R</i> are based on <i>F</i>, with <i>F</i> set to zero for
negative <i>F</i>^2^. The threshold expression of <i>F</i>^2^ >
\s(<i>F</i>^2^) is used only for calculating <i>R</i>-factors(gt) <i>etc</i>.
and is not relevant to the choice of reflections for refinement.
<i>R</i>-factors based on <i>F</i>^2^ are statistically about twice as large
as those based on <i>F</i>, and <i>R</i>- factors based on ALL data will be
even larger.
;
_reflns_number_total     2288
_reflns_number_gt     1879
_reflns_threshold_expression     I>2\s(I)
_refine_ls_structure_factor_coef     Fsqd
_refine_ls_matrix_type     full
_refine_ls_R_factor_all     0.0700
_refine_ls_R_factor_gt     0.0619
_refine_ls_wR_factor_gt     0.1613
_refine_ls_wR_factor_ref     0.1751
_refine_ls_goodness_of_fit_ref     0.997
_refine_ls_restrained_S_all     0.997
_refine_ls_number_reflns     2288
_refine_ls_number_parameters     215
_refine_ls_number_restraints     1
_refine_ls_hydrogen_treatment     mixed
_refine_ls_weighting_scheme     calc
_refine_ls_weighting_details
                  'calc w=1/[\s^2^(Fo^2^)+(0.135P)^2^] where P=(Fo^2^+2Fc^2^)/3'
_atom_sites_solution_hydrogens     geom
_atom_sites_solution_primary     direct
_atom_sites_solution_secondary     difmap
_refine_ls_shift/su_max     0.000
_refine_ls_shift/su_mean     0.000
_refine_diff_density_max     0.635
_refine_diff_density_min     -0.556
_refine_ls_extinction_method     none
_refine_ls_extinction_coef     ?
_refine_ls_abs_structure_details     'Flack (1983), 723 Friedel pairs'
_refine_ls_abs_structure_Flack     0.04(3)
loop_
    _atom_type_symbol
    _atom_type_description
    _atom_type_scat_dispersion_real
    _atom_type_scat_dispersion_imag
    _atom_type_scat_source
    'C' 'C' 0.0181 0.0091
                         'International Tables Vol C Tables 4.2.6.8 and 6.1.1.4'
    'H' 'H' 0.0000 0.0000
                         'International Tables Vol C Tables 4.2.6.8 and 6.1.1.4'
    'N' 'N' 0.0311 0.0180
                         'International Tables Vol C Tables 4.2.6.8 and 6.1.1.4'
    'O' 'O' 0.0492 0.0322
                         'International Tables Vol C Tables 4.2.6.8 and 6.1.1.4'
    'Cl' 'Cl' 0.3639 0.7018
                         'International Tables Vol C Tables 4.2.6.8 and 6.1.1.4'
_computing_data_collection
;
CrysAlis CCD (Oxford Diffraction, 2007)
;
_computing_cell_refinement
;
CrysAlis RED (Oxford Diffraction, 2007)
;
_computing_data_reduction     'CrysAlis RED (Oxford Diffraction, 2007)'
_computing_structure_solution     'SHELXS97 (Sheldrick, 2008)'
_computing_structure_refinement     'SHELXL97 (Sheldrick, 2008)'
_computing_molecular_graphics     'PLATON (Spek, 2009)'
_computing_publication_material     'PLATON (Spek, 2009)'
loop_
    _atom_site_type_symbol
    _atom_site_label
    _atom_site_fract_x
    _atom_site_fract_y
    _atom_site_fract_z
    _atom_site_U_iso_or_equiv
    _atom_site_thermal_displace_type
    _atom_site_calc_flag
    _atom_site_refinement_flags
    _atom_site_occupancy
    Cl Cl4 0.39571(14) 0.8094(3) 0.55613(9) 0.0377(5) Uani . . 1.000
    Cl Cl5 0.37318(14) 0.3980(3) 0.58289(9) 0.0418(5) Uani . . 1.000
    O O11 0.5642(4) 0.3295(7) 0.9286(3) 0.0348(14) Uani . . 1.000
    O O12 0.6750(3) 0.5632(6) 0.9688(2) 0.0282(11) Uani . . 1.000
    O O21 0.7198(3) 0.9010(6) 0.8943(2) 0.0243(10) Uani . . 1.000
    O O22 0.5704(3) 0.9285(6) 0.9364(2) 0.0272(13) Uani . . 1.000
    C C1 0.5441(5) 0.5652(8) 0.8257(4) 0.0244(16) Uani . . 1.000
    C C2 0.5583(5) 0.7457(8) 0.8141(3) 0.0222(16) Uani . . 1.000
    C C3 0.5118(5) 0.8181(9) 0.7299(4) 0.0257(16) Uani . . 1.000
    C C4 0.4522(5) 0.7126(9) 0.6581(4) 0.0289(18) Uani . . 1.000
    C C5 0.4402(5) 0.5333(9) 0.6707(4) 0.0311(18) Uani . . 1.000
    C C6 0.4861(5) 0.4599(9) 0.7537(4) 0.0276(17) Uani . . 1.000
    C C11 0.5956(5) 0.4739(9) 0.9139(4) 0.0244(17) Uani . . 1.000
    C C21 0.6212(4) 0.8673(7) 0.8897(3) 0.0237(16) Uani . . 1.000
    Cl Cl4A 0.13666(14) 0.6564(2) 0.60330(9) 0.0387(5) Uani . . 1.000
    N N1A 0.3688(4) 1.1240(7) 0.9059(3) 0.0234(14) Uani . . 1.000
    C C1A 0.3149(5) 1.0096(8) 0.8304(3) 0.0233(16) Uani . . 1.000
    C C2A 0.2717(5) 1.0813(9) 0.7460(4) 0.0292(17) Uani . . 1.000
    C C3A 0.2162(5) 0.9729(9) 0.6753(4) 0.0300(18) Uani . . 1.000
    C C4A 0.2064(5) 0.7965(9) 0.6903(4) 0.0286(17) Uani . . 1.000
    C C5A 0.2510(5) 0.7210(9) 0.7743(4) 0.0283(17) Uani . . 1.000
    C C6A 0.3054(5) 0.8316(9) 0.8443(3) 0.0263(18) Uani . . 1.000
    H H3 0.52050 0.93760 0.72140 0.0310 Uiso calc R 1.000
    H H6 0.47830 0.34000 0.76170 0.0340 Uiso calc R 1.000
    H H12 0.700(3) 0.509(4) 1.015(2) 0.042(11) Uiso . . 1.000
    H H2A 0.27990 1.20080 0.73710 0.0340 Uiso calc R 1.000
    H H3A 0.18610 1.01900 0.61860 0.0360 Uiso calc R 1.000
    H H5A 0.24450 0.60100 0.78290 0.0340 Uiso calc R 1.000
    H H6A 0.33560 0.78560 0.90100 0.0320 Uiso calc R 1.000
    H H11A 0.425(3) 1.179(4) 0.897(3) 0.035(10) Uiso . . 1.000
    H H12A 0.393(4) 1.059(3) 0.954(2) 0.041(11) Uiso . . 1.000
    H H13A 0.320(4) 1.202(4) 0.910(3) 0.038(11) Uiso . . 1.000
loop_
    _atom_site_aniso_label
    _atom_site_aniso_U_11
    _atom_site_aniso_U_22
    _atom_site_aniso_U_33
    _atom_site_aniso_U_12
    _atom_site_aniso_U_13
    _atom_site_aniso_U_23
    Cl4 0.0444(9) 0.0546(10) 0.0141(6) -0.0005(8) 0.0035(5) 0.0056(6)
    Cl5 0.0482(10) 0.0479(10) 0.0206(6) -0.0014(8) 0.0002(6) -0.0120(6)
    O11 0.038(2) 0.035(3) 0.026(2) -0.011(2) 0.0037(17) 0.0002(19)
    O12 0.031(2) 0.034(2) 0.0147(17) 0.0000(18) 0.0015(15) 0.0039(16)
    O21 0.0266(18) 0.031(2) 0.0155(15) -0.0022(18) 0.0075(14) -0.0015(15)
    O22 0.026(2) 0.033(3) 0.0203(17) 0.0019(17) 0.0050(15) -0.0038(16)
    C1 0.028(3) 0.027(3) 0.017(2) 0.001(2) 0.006(2) -0.004(2)
    C2 0.023(3) 0.029(3) 0.015(2) -0.001(2) 0.007(2) -0.001(2)
    C3 0.028(3) 0.029(3) 0.020(2) 0.001(3) 0.008(2) -0.001(2)
    C4 0.029(3) 0.043(4) 0.011(2) 0.002(3) 0.002(2) 0.000(2)
    C5 0.030(3) 0.041(4) 0.017(2) -0.005(3) 0.001(2) -0.006(3)
    C6 0.030(3) 0.031(3) 0.024(3) -0.003(3) 0.012(2) -0.002(2)
    C11 0.022(3) 0.033(3) 0.019(3) -0.003(2) 0.008(2) -0.001(2)
    C21 0.023(3) 0.030(3) 0.018(2) -0.002(2) 0.007(2) -0.001(2)
    Cl4A 0.0489(9) 0.0436(10) 0.0201(6) -0.0072(8) 0.0073(6) -0.0054(6)
    N1A 0.023(2) 0.030(3) 0.016(2) 0.001(2) 0.0050(16) 0.0040(19)
    C1A 0.024(3) 0.029(3) 0.017(2) -0.004(2) 0.007(2) -0.003(2)
    C2A 0.036(3) 0.029(3) 0.020(3) 0.005(3) 0.006(2) 0.001(2)
    C3A 0.034(3) 0.039(4) 0.016(2) 0.000(3) 0.007(2) 0.001(2)
    C4A 0.035(3) 0.029(3) 0.022(3) 0.003(3) 0.010(2) 0.000(2)
    C5A 0.032(3) 0.031(3) 0.021(3) -0.002(3) 0.008(2) 0.002(2)
    C6A 0.029(3) 0.032(4) 0.018(2) 0.000(3) 0.008(2) 0.002(2)
_geom_special_details
;
Bond distances, angles <i>etc</i>. have been calculated using the rounded
fractional coordinates. All su's are estimated from the variances of the
(full) variance-covariance matrix. The cell e.s.d.'s are taken into account in
the estimation of distances, angles and torsion angles
;
loop_
    _geom_bond_atom_site_label_1
    _geom_bond_atom_site_label_2
    _geom_bond_site_symmetry_1
    _geom_bond_site_symmetry_2
    _geom_bond_distance
    _geom_bond_publ_flag
    Cl4 C4 . . 1.718(6) no
    Cl5 C5 . . 1.723(7) no
    Cl4A C4A . . 1.744(7) no
    O11 C11 . . 1.219(9) no
    O12 C11 . . 1.291(8) no
    O21 C21 . . 1.267(7) no
    O22 C21 . . 1.240(6) no
    O12 H12 . . 0.81(3) no
    N1A C1A . . 1.463(7) no
    N1A H13A . . 0.89(4) no
    N1A H12A . . 0.88(3) no
    N1A H11A . . 0.88(4) no
    C1 C2 . . 1.404(9) no
    C1 C11 . . 1.515(9) no
    C1 C6 . . 1.397(9) no
    C2 C21 . . 1.523(7) no
    C2 C3 . . 1.395(8) no
    C3 C4 . . 1.401(9) no
    C4 C5 . . 1.393(10) no
    C5 C6 . . 1.381(9) no
    C3 H3 . . 0.9300 no
    C6 H6 . . 0.9300 no
    C1A C6A . . 1.383(9) no
    C1A C2A . . 1.392(8) no
    C2A C3A . . 1.389(9) no
    C3A C4A . . 1.375(10) no
    C4A C5A . . 1.400(9) no
    C5A C6A . . 1.389(8) no
    C2A H2A . . 0.9300 no
    C3A H3A . . 0.9300 no
    C5A H5A . . 0.9300 no
    C6A H6A . . 0.9300 no
loop_
    _geom_angle_atom_site_label_1
    _geom_angle_atom_site_label_2
    _geom_angle_atom_site_label_3
    _geom_angle_site_symmetry_1
    _geom_angle_site_symmetry_2
    _geom_angle_site_symmetry_3
    _geom_angle
    _geom_angle_publ_flag
    C11 O12 H12 . . . 110(2) no
    H11A N1A H12A . . . 110(4) no
    H11A N1A H13A . . . 109(4) no
    C1A N1A H13A . . . 108(3) no
    C1A N1A H11A . . . 109(3) no
    H12A N1A H13A . . . 111(4) no
    C6 C1 C11 . . . 117.1(6) no
    C2 C1 C11 . . . 122.5(5) no
    C2 C1 C6 . . . 120.4(5) no
    C1 C2 C3 . . . 118.8(5) no
    C3 C2 C21 . . . 118.2(5) no
    C1 C2 C21 . . . 122.9(5) no
    C2 C3 C4 . . . 120.6(6) no
    C3 C4 C5 . . . 119.7(6) no
    Cl4 C4 C5 . . . 121.7(5) no
    Cl4 C4 C3 . . . 118.6(5) no
    Cl5 C5 C6 . . . 118.9(5) no
    C4 C5 C6 . . . 120.2(6) no
    Cl5 C5 C4 . . . 120.9(5) no
    C1 C6 C5 . . . 120.2(6) no
    O11 C11 C1 . . . 121.7(6) no
    O11 C11 O12 . . . 125.1(6) no
    O12 C11 C1 . . . 113.1(6) no
    O21 C21 O22 . . . 127.4(5) no
    O22 C21 C2 . . . 117.9(5) no
    O21 C21 C2 . . . 114.6(5) no
    C2 C3 H3 . . . 120.00 no
    C4 C3 H3 . . . 120.00 no
    C5 C6 H6 . . . 120.00 no
    C1 C6 H6 . . . 120.00 no
    C2A C1A C6A . . . 120.9(5) no
    N1A C1A C6A . . . 119.3(4) no
    N1A C1A C2A . . . 119.8(5) no
    C1A C2A C3A . . . 119.4(6) no
    C2A C3A C4A . . . 119.1(6) no
    Cl4A C4A C3A . . . 120.4(5) no
    Cl4A C4A C5A . . . 117.1(5) no
    C3A C4A C5A . . . 122.5(6) no
    C4A C5A C6A . . . 117.6(6) no
    C1A C6A C5A . . . 120.5(5) no
    C1A C2A H2A . . . 120.00 no
    C3A C2A H2A . . . 120.00 no
    C2A C3A H3A . . . 120.00 no
    C4A C3A H3A . . . 120.00 no
    C4A C5A H5A . . . 121.00 no
    C6A C5A H5A . . . 121.00 no
    C1A C6A H6A . . . 120.00 no
    C5A C6A H6A . . . 120.00 no
loop_
    _geom_torsion_atom_site_label_1
    _geom_torsion_atom_site_label_2
    _geom_torsion_atom_site_label_3
    _geom_torsion_atom_site_label_4
    _geom_torsion_site_symmetry_1
    _geom_torsion_site_symmetry_2
    _geom_torsion_site_symmetry_3
    _geom_torsion_site_symmetry_4
    _geom_torsion
    _geom_torsion_publ_flag
    C6 C1 C2 C3 . . . . 1.2(10) no
    C6 C1 C2 C21 . . . . -179.6(6) no
    C11 C1 C2 C3 . . . . 177.4(6) no
    C11 C1 C2 C21 . . . . -3.4(10) no
    C2 C1 C6 C5 . . . . -1.4(10) no
    C11 C1 C6 C5 . . . . -177.8(6) no
    C2 C1 C11 O11 . . . . 163.7(7) no
    C2 C1 C11 O12 . . . . -17.4(9) no
    C6 C1 C11 O11 . . . . -20.0(10) no
    C6 C1 C11 O12 . . . . 159.0(6) no
    C1 C2 C3 C4 . . . . -0.2(10) no
    C21 C2 C3 C4 . . . . -179.4(6) no
    C1 C2 C21 O21 . . . . 100.2(7) no
    C1 C2 C21 O22 . . . . -83.3(8) no
    C3 C2 C21 O21 . . . . -80.6(7) no
    C3 C2 C21 O22 . . . . 95.9(7) no
    C2 C3 C4 Cl4 . . . . 179.4(5) no
    C2 C3 C4 C5 . . . . -0.7(10) no
    Cl4 C4 C5 Cl5 . . . . 3.1(9) no
    Cl4 C4 C5 C6 . . . . -179.6(5) no
    C3 C4 C5 Cl5 . . . . -176.9(5) no
    C3 C4 C5 C6 . . . . 0.5(10) no
    Cl5 C5 C6 C1 . . . . 177.9(5) no
    C4 C5 C6 C1 . . . . 0.5(10) no
    N1A C1A C2A C3A . . . . -177.1(6) no
    C6A C1A C2A C3A . . . . 1.5(10) no
    N1A C1A C6A C5A . . . . 177.6(6) no
    C2A C1A C6A C5A . . . . -0.9(10) no
    C1A C2A C3A C4A . . . . -0.8(10) no
    C2A C3A C4A Cl4A . . . . 179.7(5) no
    C2A C3A C4A C5A . . . . -0.5(10) no
    Cl4A C4A C5A C6A . . . . -179.1(5) no
    C3A C4A C5A C6A . . . . 1.0(10) no
    C4A C5A C6A C1A . . . . -0.3(10) no
loop_
    _geom_hbond_atom_site_label_D
    _geom_hbond_atom_site_label_H
    _geom_hbond_atom_site_label_A
    _geom_hbond_site_symmetry_A
    _geom_hbond_distance_DH
    _geom_hbond_distance_HA
    _geom_hbond_distance_DA
    _geom_hbond_angle_DHA
    _geom_hbond_publ_flag
    O12 H12 O21 4_647 0.81(3) 1.69(3) 2.485(5) 166(4) yes
    N1A H11A O11 1_565 0.89(4) 2.03(4) 2.867(8) 157(4) yes
    N1A H11A O22 . 0.89(4) 2.59(4) 2.875(7) 100(2) yes
    N1A H12A O22 . 0.88(3) 2.58(5) 2.875(7) 100(3) yes
    N1A H12A O22 2_657 0.88(3) 1.94(3) 2.813(6) 172(5) yes
    N1A H13A O12 3_455 0.88(4) 2.58(5) 3.019(7) 112(3) yes
    N1A H13A O21 3_455 0.88(4) 1.94(4) 2.805(7) 166(4) yes
    C5A H5A O21 3_445 0.93 2.45 3.212(8) 139 no
