# Supplementary material for: 4-Chloro­anilinium 2-carb­oxy-4,5-dichloro­benzoate
Source: Acta Crystallogr Sect E Struct Rep Online. 2009 Aug 8;65(Pt 9):o2111. doi: 10.1107/S160053680903044X (PMC2970019; doi:10.1107/S160053680903044X)
Supplement: Supplementary file 2 [file e-65-o2111-Isup2.hkl]

#
# h,k,l, Fc-squared, Fo-squared, sigma(Fo-squared) and status flag
#
data_I
_shelx_title ' JMWGS139 in C2'
_shelx_refln_list_code          4
_shelx_F_calc_maximum      334.38
_exptl_crystal_F_000       736.00
_reflns_d_resolution_high  0.8100
 
loop_
 _symmetry_equiv_pos_as_xyz
 'x, y, z'
 '-x, y, -z'
 'x+1/2, y+1/2, z'
 '-x+1/2, y+1/2, -z'
 
_cell_length_a    12.8171
_cell_length_b     7.5954
_cell_length_c    16.0909
_cell_angle_alpha  90.000
_cell_angle_beta  109.815
_cell_angle_gamma  90.000
 
_shelx_F_squared_multiplier     1.000
 
loop_
 _refln_index_h
 _refln_index_k
 _refln_index_l
 _refln_F_squared_calc
 _refln_F_squared_meas
 _refln_F_squared_sigma
 _refln_observed_status
   1  -9   0      166.26      150.98     24.90 o
   3  -9   0       35.72       41.94     29.91 o
   0  -8   0      241.41      232.78     65.77 o
   2  -8   0      111.20       71.27     30.02 o
   4  -8   0      698.21      624.41     36.51 o
   6  -8   0       54.47       54.01     53.01 o
   1  -7   0      194.86      153.99     37.42 o
   3  -7   0      508.64      497.43     34.77 o
   5  -7   0      174.81      140.87     31.80 o
   7  -7   0      579.03      511.61     51.28 o
   9  -7   0       71.25      122.45     44.70 o
   0  -6   0      118.14       76.04     72.23 o
   2  -6   0      124.36      147.10     34.80 o
   4  -6   0      400.52      374.30     44.21 o
   6  -6   0      114.29       63.85     43.48 o
   8  -6   0       81.17      101.06     49.64 o
  10  -6   0      535.08      673.65     39.64 o
   1  -5   0     1601.89     1583.94     81.10 o
   3  -5   0      523.26      469.12     27.50 o
   5  -5   0      971.39      778.13     83.93 o
   7  -5   0     1373.32     1323.97     67.61 o
   9  -5   0     1164.64     1368.65     68.07 o
  11  -5   0      694.58      759.12     43.04 o
   0  -4   0     2169.14     1424.22     48.54 o
   2  -4   0      211.03      170.33     27.03 o
   4  -4   0     3279.29     3530.18    161.80 o
   6  -4   0      175.34      158.68     39.96 o
   8  -4   0     2391.88     2369.97     88.42 o
  10  -4   0      446.86      560.26     46.52 o
   3  -3   0     2884.44     2459.48    289.36 o
   5  -3   0     1980.76     1590.21     82.11 o
   7  -3   0     2440.23     2927.99     64.21 o
   9  -3   0     2004.35     1918.39     77.60 o
  11  -3   0      137.39      139.25     52.54 o
   2  -2   0     1721.08     1930.78     84.65 o
   4  -2   0      422.27      386.92     34.56 o
  10  -2   0     1656.49     1465.57     68.22 o
  12  -2   0       56.30       38.61     76.00 o
   1  -1   0     2187.78     2518.02     36.91 o
   3  -1   0     6256.18     7292.68     61.30 o
   5  -1   0      120.97      115.88     23.09 o
   7  -1   0     1918.68     2075.92     68.17 o
   9  -1   0      311.49      288.88     31.25 o
  11  -1   0      698.87      146.89     75.79 o
  13  -1   0       95.75       -1.77     16.19 o
   2   0   0        0.51        8.53     17.30 o
   4   0   0     7046.05     6981.45     57.91 o
   6   0   0     1308.76     1510.65     50.18 o
   8   0   0      522.88      427.13     26.05 o
  10   0   0        5.62       -9.11     24.81 o
  12   0   0      916.62      852.65     61.25 o
  14   0   0       34.25       18.79     52.12 o
   1   1   0     2220.54     2368.17     32.44 o
   3   1   0     5917.34     7272.85     67.77 o
   5   1   0      136.07      116.60     19.79 o
   7   1   0     1877.56     1940.87     61.20 o
   9   1   0      356.39      353.39     24.88 o
  11   1   0      653.51      265.88     71.56 o
  13   1   0      100.80      121.09     33.69 o
   0   2   0     7262.22     7247.47     83.26 o
   4   2   0      367.98      379.90     22.72 o
   6   2   0     1825.02     2005.78     53.14 o
   8   2   0      348.04      325.97     23.68 o
  10   2   0     1795.76     1967.14    663.79 o
  12   2   0       49.40       48.11     27.94 o
  14   2   0        3.97        0.77      1.72 o
   1   3   0     8187.09     7717.57   1455.08 o
   7   3   0     2460.40     2505.82     55.44 o
   9   3   0     2075.27     2321.13     62.28 o
  11   3   0      133.36      163.78     35.60 o
  13   3   0       33.90       37.22     48.36 o
   6   4   0      103.65      107.17     32.21 o
   8   4   0     2424.67     2434.68     61.20 o
  10   4   0      454.18      661.07     34.83 o
  12   4   0      403.82      421.50     51.99 o
   7   5   0     1555.59     1586.32     54.44 o
   9   5   0     1394.76     1125.15     47.54 o
  11   5   0      615.75     1034.92     58.79 o
   4   6   0      405.53      457.48     59.14 o
   6   6   0      100.02       75.16     51.01 o
   8   6   0       68.84       73.38     43.35 o
   5   7   0      148.83      225.65     49.99 o
   7   7   0      534.79      533.90     40.03 o
  -3  -9   1      111.12      102.87     30.72 o
  -1  -9   1      134.41      122.01     43.01 o
   1  -9   1      316.51      313.93     44.33 o
   3  -9   1      222.45      159.69     38.56 o
  -6  -8   1       38.77       52.72     48.40 o
  -4  -8   1      947.98      950.79     41.66 o
  -2  -8   1       21.33       16.26     25.35 o
   0  -8   1      497.80      558.65     38.37 o
   2  -8   1        8.47       14.97     42.20 o
   4  -8   1      180.49      211.55     32.46 o
   6  -8   1       63.18       69.25     54.68 o
  -9  -7   1      129.39      148.37     27.67 o
  -7  -7   1       35.74       21.02     30.34 o
  -5  -7   1      332.34      278.58     38.83 o
  -3  -7   1      294.80      293.63     28.91 o
  -1  -7   1       71.99       68.30     35.44 o
   1  -7   1     2189.53     1877.97    110.86 o
   3  -7   1      114.77       99.10     34.72 o
   5  -7   1      423.51      353.84     37.31 o
   7  -7   1      307.06      333.09     41.37 o
   9  -7   1       92.89      105.49     26.51 o
 -10  -6   1      153.03      201.86     40.01 o
  -8  -6   1       11.54        2.97     49.05 o
  -6  -6   1      586.92      509.14     50.19 o
  -4  -6   1       52.61       56.59     28.55 o
  -2  -6   1       19.16       17.23     39.61 o
   0  -6   1      561.50      429.95     42.29 o
   2  -6   1      567.99      506.26     53.37 o
   4  -6   1       34.31       21.63     45.25 o
   6  -6   1      317.02      311.05     42.86 o
   8  -6   1        6.74        1.39     15.89 o
  10  -6   1      371.74      354.89     40.54 o
 -11  -5   1      320.49      400.78     40.63 o
  -9  -5   1     2345.81     2795.30     93.36 o
  -7  -5   1     1383.82     1360.34     71.06 o
  -5  -5   1     1056.06      913.22     51.66 o
  -3  -5   1      701.73      624.69     34.37 o
  -1  -5   1      378.19      250.82     30.04 o
   1  -5   1     5572.30     5709.51    210.12 o
   3  -5   1     1026.87      907.88     40.30 o
   5  -5   1     3960.31     3030.10    127.49 o
   7  -5   1       44.14       84.05     74.31 o
   9  -5   1      197.30      211.07     57.53 o
 -10  -4   1      549.05      618.88     56.67 o
  -8  -4   1     1256.66     1525.63     53.27 o
  -6  -4   1      963.81      936.29     64.09 o
  -4  -4   1     1369.81     1229.34     35.54 o
  -2  -4   1       17.90       11.12     27.38 o
   0  -4   1      244.57      185.45     29.35 o
   2  -4   1      859.23      733.03     40.85 o
   4  -4   1     1047.96      786.12     40.34 o
   6  -4   1     2286.08     2083.24    266.24 o
   8  -4   1      431.50      388.25     51.75 o
  10  -4   1      325.53      375.01     46.92 o
 -11  -3   1      342.49      232.32    157.82 o
  -7  -3   1      245.91      307.62     39.57 o
  -5  -3   1     2753.78     2295.82     97.98 o
  -3  -3   1     1852.25     1710.04     38.94 o
  -1  -3   1     3615.02     3660.75     64.70 o
   1  -3   1    16238.48    14065.26    123.00 o
   3  -3   1     2120.47     1871.93    178.82 o
   5  -3   1      130.69       85.22     66.12 o
   9  -3   1      962.28      853.67     63.18 o
  11  -3   1       15.08       17.96     41.71 o
 -14  -2   1      273.91       55.17     47.33 o
 -12  -2   1      109.83       71.35     74.51 o
 -10  -2   1      482.04      343.52    179.50 o
  -6  -2   1     3483.33     3580.01    134.56 o
  -4  -2   1     2345.12     2519.07     86.31 o
  -2  -2   1      721.92      912.02     25.01 o
   0  -2   1     6138.92     5737.01     61.97 o
   2  -2   1      143.92      184.65     13.33 o
   4  -2   1     2882.52     3105.36     72.94 o
   6  -2   1      973.28     1043.50     46.68 o
  10  -2   1      554.16      425.23     78.78 o
  12  -2   1       73.25        3.84     68.18 o
 -13  -1   1       43.17        5.02     52.17 o
  -5  -1   1     1182.03     1129.00     34.43 o
  -3  -1   1    11339.77    14032.65    934.61 o
  -1  -1   1     2667.40     2614.13     27.03 o
   1  -1   1     1465.22     1783.27     39.39 o
   3  -1   1     2915.23     3516.35     41.56 o
   5  -1   1     1280.31     1270.18     43.32 o
   7  -1   1     1362.01     1181.94     29.49 o
   9  -1   1     1572.54     1499.19     47.71 o
 -14   0   1        0.16       -3.76    287.95 o
 -12   0   1     1204.16     1454.75    152.20 o
 -10   0   1       38.83       41.73     29.71 o
  -8   0   1     4727.29     4261.05     63.98 o
  -6   0   1      748.13      935.44    133.86 o
  -4   0   1     4204.26     4818.41    122.83 o
  -2   0   1      442.93      556.34     54.03 o
   0   0   1      227.10      247.40     10.26 o
   2   0   1       75.79       81.23      7.09 o
   4   0   1     6437.73     8334.47     93.31 o
   6   0   1      226.54      240.00     29.87 o
   8   0   1     4656.48     4659.38    249.24 o
  10   0   1       15.08       29.50     30.60 o
  12   0   1       15.35       13.35     35.63 o
  14   0   1       14.38        3.29     41.72 o
 -15   1   1      190.07      196.62     37.22 o
 -13   1   1       42.56       16.29     33.55 o
 -11   1   1      901.86      967.76     36.42 o
  -9   1   1      277.41      218.25     23.81 o
  -7   1   1      228.31      217.13     36.72 o
  -5   1   1     1005.65     1063.19    115.33 o
  -3   1   1    11252.92    13668.08    109.75 o
   1   1   1     1655.25     1869.60     38.59 o
   3   1   1     2795.11     3544.03     54.74 o
   5   1   1     1434.78     1616.33     47.57 o
   7   1   1     1176.21     1008.30     26.99 o
   9   1   1     1423.75     1444.16     56.37 o
  11   1   1      739.16      832.91     36.72 o
  13   1   1       49.43        3.72     36.34 o
 -12   2   1      127.17      160.76     31.23 o
 -10   2   1      529.10      538.35    146.66 o
  -8   2   1      294.34      276.50     23.14 o
  -6   2   1     3244.57     3331.25     65.45 o
  -4   2   1     2378.27     2366.52     40.65 o
   0   2   1     5636.22     5695.21     55.09 o
   6   2   1      917.99      934.22     40.27 o
   8   2   1     2184.12     2235.24     44.55 o
  10   2   1      440.20      488.07    124.92 o
  12   2   1       99.63       64.03     29.00 o
  14   2   1      387.03      378.35     34.23 o
 -13   3   1       19.16       12.46     49.59 o
 -11   3   1      324.63      300.46    107.47 o
  -9   3   1      555.33      633.41     33.94 o
  -7   3   1      153.29      145.83     23.72 o
  -1   3   1     3995.33     3383.98     77.14 o
   1   3   1    15657.22    18349.76    161.22 o
   7   3   1      164.13      175.87     26.28 o
   9   3   1      871.94      779.23     66.05 o
  11   3   1       13.94       14.01     32.21 o
  13   3   1       29.28        7.90     13.68 o
 -12   4   1      317.15      320.97     51.27 o
 -10   4   1      593.54      730.95     35.62 o
  -8   4   1     1052.55     1136.07     41.33 o
   8   4   1      529.12      549.00     33.11 o
  10   4   1      355.50      281.36     48.32 o
  12   4   1       28.83       25.58     41.01 o
  -9   5   1     2366.23     2076.27     55.24 o
  -7   5   1     1234.52     1303.49     52.39 o
   7   5   1       40.26       36.59     55.90 o
   9   5   1      114.61       86.13     45.87 o
  11   5   1       13.65       20.05     54.90 o
  -8   6   1       26.13       30.19     41.60 o
   4   6   1       43.53       31.48     57.91 o
   6   6   1      336.02      364.73     50.33 o
   8   6   1        9.29        8.07     42.24 o
  -7   7   1       17.44       13.20     41.83 o
   7   7   1      369.85      372.44     38.47 o
  -3  -9   2       35.86       38.30     28.89 o
  -1  -9   2      120.05      118.50     28.41 o
   1  -9   2       11.29       14.40     27.97 o
   3  -9   2      107.09       49.35     41.53 o
  -8  -8   2      489.12      701.90     35.17 o
  -6  -8   2      126.88      134.69     42.39 o
  -4  -8   2      286.55      250.34     58.17 o
  -2  -8   2       40.72       51.93     31.13 o
   0  -8   2      376.53      333.30     26.90 o
   2  -8   2       99.67       82.65     31.69 o
   4  -8   2       39.78       32.82     64.47 o
   6  -8   2       38.82       38.90     58.38 o
  -9  -7   2        8.46        6.83     26.37 o
  -7  -7   2      196.69      217.65     32.95 o
  -5  -7   2       80.88       62.78     30.81 o
  -3  -7   2      417.44      405.36     30.31 o
  -1  -7   2      118.62       84.48     34.48 o
   1  -7   2      956.28      785.18     42.46 o
   3  -7   2      154.50      135.11     72.32 o
   5  -7   2      523.47      550.38     40.03 o
   7  -7   2      276.40      312.69     57.08 o
 -10  -6   2      162.74      197.86     28.04 o
  -8  -6   2      256.01      309.27     55.41 o
  -6  -6   2      791.76      809.28     31.53 o
  -4  -6   2      988.36      974.03     37.95 o
  -2  -6   2     2482.56     2270.24     62.56 o
   0  -6   2       26.15       31.59     44.07 o
   2  -6   2     1309.27     1222.18     98.44 o
   4  -6   2      331.67      295.70     47.87 o
   6  -6   2      808.05      935.40     65.03 o
   8  -6   2      197.16      212.49     51.19 o
  10  -6   2      817.23     1104.28     39.08 o
 -13  -5   2       81.64       73.39     34.82 o
 -11  -5   2      370.86      364.42     39.82 o
  -9  -5   2      649.71      690.82     32.84 o
  -7  -5   2     1094.53     1127.89     73.15 o
  -5  -5   2      846.70      771.38     37.54 o
  -3  -5   2     1147.88     1056.34     37.79 o
  -1  -5   2      482.17      441.80     51.21 o
   1  -5   2      423.97      354.11     33.75 o
   3  -5   2      463.29      371.12     48.40 o
   5  -5   2     4674.07     3463.92    139.88 o
   7  -5   2     1522.47     1497.03     75.12 o
   9  -5   2     1012.29     1036.93     58.79 o
 -12  -4   2      304.96      306.58     48.08 o
 -10  -4   2      402.16      462.07     53.72 o
  -8  -4   2      459.10      574.53     42.94 o
  -6  -4   2      405.50      328.49     31.09 o
  -4  -4   2     1116.45     1134.56     37.75 o
  -2  -4   2      357.98      288.25     34.50 o
   0  -4   2     2814.63     2786.48     71.83 o
   2  -4   2      433.36      342.33     25.66 o
   4  -4   2      723.87      532.64     29.09 o
   6  -4   2      560.69      399.81     38.55 o
   8  -4   2      156.40      112.60     37.26 o
  10  -4   2       63.08       68.51     32.97 o
 -11  -3   2      199.61      216.79     49.59 o
  -9  -3   2     1365.30     1685.75     56.02 o
  -7  -3   2     1346.92     1498.95    151.75 o
  -5  -3   2     3101.92     2795.06    108.72 o
  -3  -3   2     2905.42     2757.57    228.07 o
  -1  -3   2     1041.68      873.41     35.81 o
   1  -3   2      969.32     1113.52     73.60 o
   3  -3   2     3879.54     3410.86     60.15 o
   5  -3   2     2519.18     2044.24     93.75 o
   9  -3   2      485.71      464.06     61.84 o
  11  -3   2      121.03      118.69     41.17 o
  -8  -2   2      413.86      451.27     30.98 o
  -6  -2   2      618.73      533.44     82.20 o
  -4  -2   2     1879.14     1930.23    132.32 o
  -2  -2   2    21022.36    19334.11    576.64 o
   0  -2   2     2301.75     2280.52     43.24 o
   2  -2   2    21369.35    22490.71    135.59 o
   4  -2   2       88.49       57.37     23.39 o
   6  -2   2    17299.34    18123.79    187.93 o
  12  -2   2      323.02      324.54     44.36 o
 -15  -1   2      140.66       13.90     36.13 o
 -13  -1   2      120.15      129.34     63.98 o
 -11  -1   2      204.11      212.98     72.64 o
  -5  -1   2     4903.16     4060.69     94.95 o
  -3  -1   2    29100.06    27306.15   2563.55 o
   1  -1   2     3181.31     3771.20     65.08 o
   3  -1   2     1851.35     2003.58     27.28 o
   5  -1   2      905.20      963.07     39.84 o
   7  -1   2     1291.61     1308.02     33.32 o
  11  -1   2      495.95      621.11    215.67 o
 -14   0   2        4.19       -1.19     33.03 o
 -12   0   2        6.82        2.47     18.66 o
 -10   0   2      152.55      149.27     25.76 o
  -8   0   2     1703.58     1583.95     38.56 o
  -6   0   2     1114.62     1414.87    207.09 o
  -4   0   2   111808.93    81018.50   4144.40 o
  -2   0   2     5767.93     4803.07    320.70 o
   0   0   2      168.12      183.71     11.77 o
   2   0   2     8837.93    11713.25     91.92 o
   4   0   2      771.52      742.81     33.23 o
   6   0   2       58.89       44.38     35.16 o
   8   0   2      263.20      271.11     23.90 o
  10   0   2       47.77       48.40     31.42 o
  12   0   2       18.64        8.57     45.36 o
  14   0   2       46.27       46.30     26.94 o
 -15   1   2      150.93      271.99     44.80 o
 -13   1   2      170.31      116.75     59.85 o
 -11   1   2      149.99      117.87     25.85 o
  -9   1   2      810.36      832.82     33.59 o
  -7   1   2       65.23      115.36     54.70 o
  -5   1   2     4965.33     5152.72     72.48 o
   1   1   2     3343.98     3649.06     63.35 o
   3   1   2     1714.31     1960.48     46.76 o
   5   1   2      769.31      896.27     40.10 o
   7   1   2     1482.78     1457.49     41.18 o
   9   1   2     1166.15     1198.00     41.00 o
  11   1   2      453.97      515.18     54.43 o
  13   1   2      247.39       45.74     38.92 o
 -14   2   2       24.10       39.96     49.59 o
 -12   2   2      174.50      185.63     27.46 o
 -10   2   2     1884.97     1970.07     55.98 o
  -8   2   2      459.36      418.55     24.44 o
   0   2   2     2574.24     2783.61     66.59 o
   4   2   2       94.51       92.06     29.47 o
   6   2   2    17519.63    16302.16    123.49 o
   8   2   2       62.93       49.98     25.76 o
  10   2   2      827.45      834.28    202.15 o
  12   2   2      272.04      331.71     35.90 o
 -13   3   2     1175.39     2045.76     59.95 o
 -11   3   2      211.14      321.94     28.60 o
  -9   3   2     1309.28     1551.14     49.07 o
  -1   3   2      884.48      636.57     52.76 o
   7   3   2       93.21      105.22     26.03 o
   9   3   2      462.92      532.24     68.39 o
  11   3   2      135.43      136.05     42.49 o
  13   3   2      208.79      194.00     26.44 o
 -12   4   2      332.40      427.84     29.86 o
 -10   4   2      360.11      377.75     28.74 o
  -8   4   2      509.43      585.01     30.15 o
  -4   4   2      932.83     1179.08     37.27 o
   8   4   2      173.96      164.15     34.06 o
  10   4   2       56.32       45.57     55.54 o
  12   4   2       53.51       32.94     33.92 o
  -9   5   2      576.55      618.10     33.62 o
  -5   5   2      714.67      783.15     36.36 o
  -3   5   2      986.86      997.32     37.44 o
   7   5   2     1572.35     1512.03     53.78 o
   9   5   2      992.88      813.61     46.69 o
  11   5   2       38.72       28.39     39.86 o
  -8   6   2      257.61      245.08     43.27 o
   4   6   2      350.86      339.96     58.21 o
   6   6   2      884.60      957.19     51.19 o
   8   6   2      168.92      177.61     42.78 o
  10   6   2      758.55      961.41     47.52 o
   3   7   2      114.82      160.38     53.32 o
   5   7   2      498.22      686.87     45.62 o
   7   7   2      225.71      241.11     37.75 o
   6   8   2       42.62       41.76     35.46 o
  -3  -9   3       10.86       -4.11     22.37 o
  -1  -9   3       67.66       41.35     30.19 o
   1  -9   3       19.77       15.86     46.77 o
  -8  -8   3       94.70      155.15     24.01 o
  -6  -8   3        3.08        9.17     37.77 o
  -4  -8   3       12.07       21.99     30.97 o
  -2  -8   3       47.19       33.83     28.46 o
   0  -8   3       77.14       44.36     26.43 o
   2  -8   3       16.92        1.81     36.61 o
  -9  -7   3       57.50       75.74     27.61 o
  -7  -7   3      462.66      509.14     44.30 o
  -5  -7   3      333.61      347.35     43.00 o
  -3  -7   3     1587.15     1633.98     54.77 o
  -1  -7   3     1111.04     1068.18     37.68 o
   1  -7   3      923.03     1045.30    144.38 o
   3  -7   3      413.06      407.50     45.87 o
   5  -7   3      465.63      464.44     71.82 o
   7  -7   3      292.32      293.91     54.92 o
 -10  -6   3      351.60      464.43     26.20 o
  -8  -6   3      138.44      138.06     27.67 o
  -6  -6   3      379.72      381.92     30.35 o
  -4  -6   3        9.29       13.83     28.83 o
  -2  -6   3      298.45      218.40     38.02 o
   0  -6   3       36.02       11.82     51.09 o
   2  -6   3      958.24      925.49     61.11 o
   4  -6   3      451.32      367.64     51.19 o
   8  -6   3      585.71      610.91     52.27 o
  10  -6   3       35.26       42.01     35.06 o
 -13  -5   3      130.71      132.44     33.78 o
 -11  -5   3      327.79      462.08     46.96 o
  -9  -5   3       39.16       36.60     33.94 o
  -7  -5   3      101.79      102.25     42.74 o
  -5  -5   3       82.43       95.49     40.18 o
  -3  -5   3     2622.29     2367.74     87.30 o
  -1  -5   3      687.17      661.14     61.61 o
   1  -5   3     5896.54     5067.38    419.92 o
   3  -5   3      715.04      604.75     53.95 o
   5  -5   3      159.93      153.41    147.39 o
   7  -5   3     1912.32     2012.55     46.77 o
   9  -5   3        5.86       -2.81     33.54 o
 -12  -4   3      929.70     1083.37     57.18 o
 -10  -4   3       92.22       45.59     63.77 o
  -8  -4   3      304.57      298.11     38.61 o
  -6  -4   3      310.14      244.44     33.18 o
  -4  -4   3      919.70      824.29     67.69 o
  -2  -4   3      322.98      285.50     45.12 o
   0  -4   3      284.53      284.87     27.48 o
   2  -4   3     2105.66     1967.99    206.66 o
   4  -4   3      293.93      251.21     43.24 o
   6  -4   3      922.05      954.58     40.70 o
   8  -4   3       91.84       70.08     31.15 o
  10  -4   3      149.45      186.10     42.91 o
 -11  -3   3       79.79       74.74     43.29 o
  -9  -3   3      997.99     1265.38     51.66 o
  -7  -3   3      260.13      221.07     42.10 o
  -5  -3   3     4208.63     3560.29    124.59 o
  -3  -3   3     6117.67     6216.73    228.38 o
  -1  -3   3     2130.58     2199.76     56.98 o
   1  -3   3     4413.81     4485.12    383.00 o
   3  -3   3     1809.05     1606.41    155.18 o
   5  -3   3     1385.85     1100.66     71.88 o
   9  -3   3      184.48      149.60     28.98 o
  11  -3   3      479.44      567.16     40.10 o
 -14  -2   3      105.93       41.30     44.28 o
 -12  -2   3      195.23       89.61     64.86 o
  -8  -2   3      399.18      488.74     40.07 o
  -6  -2   3     6756.50     6034.10    655.28 o
  -4  -2   3      893.85      859.90     36.59 o
  -2  -2   3     8749.10     8591.25     95.39 o
   0  -2   3     2916.24     3023.22     56.01 o
   2  -2   3     2176.58     2120.69     39.75 o
   4  -2   3     4372.10     4587.05    264.64 o
   6  -2   3     2171.74     2207.07     70.30 o
 -15  -1   3        4.16       -6.01     22.85 o
 -13  -1   3     1379.50     1910.81     65.06 o
 -11  -1   3      115.56       90.13     69.77 o
  -5  -1   3      881.67      675.39     50.95 o
  -3  -1   3    20436.08    21446.64    735.21 o
  -1  -1   3     8118.48     8944.83     75.77 o
   1  -1   3     1818.89     2369.07     30.34 o
   3  -1   3     2371.77     2592.17     54.50 o
   5  -1   3     2139.24     2112.28     61.35 o
   7  -1   3       76.92       75.17     26.94 o
  11  -1   3       53.29       55.37     52.45 o
 -14   0   3       17.85        3.15     52.90 o
 -12   0   3      762.78      787.76     62.96 o
 -10   0   3       12.64        4.25     26.67 o
  -8   0   3      179.11      118.24     28.44 o
  -6   0   3     1814.56     2034.54    159.20 o
  -4   0   3      390.55      304.44     33.33 o
  -2   0   3        3.21       15.17     13.09 o
   0   0   3       62.47       80.18     10.08 o
   2   0   3       34.14       60.80     13.02 o
   4   0   3        6.92       24.54     28.37 o
   6   0   3     4340.79     4680.67    312.58 o
   8   0   3       56.37       31.42     27.62 o
  10   0   3      813.92      732.98     59.60 o
  12   0   3      430.05      530.39    158.70 o
 -15   1   3        1.86       -1.45     88.74 o
 -13   1   3     1379.36     1925.70     64.58 o
 -11   1   3      122.49      109.68     23.83 o
  -9   1   3      932.26      935.13     34.15 o
  -7   1   3     2684.52     4097.34     97.50 o
  -5   1   3      664.63      841.98     46.69 o
  -3   1   3    22168.62    24060.62    863.45 o
  -1   1   3     7718.02     9016.17     87.29 o
   1   1   3     1788.66     2498.25     30.05 o
   3   1   3     2285.08     2467.42     54.48 o
   5   1   3     1813.41     2249.27     67.01 o
   7   1   3       93.19       62.84     22.68 o
   9   1   3      390.02      372.97     29.02 o
  11   1   3       62.98       42.59     31.51 o
  13   1   3      385.72      145.63     49.79 o
 -14   2   3      148.90      108.09     45.48 o
 -12   2   3      224.52      268.53     54.85 o
 -10   2   3      377.66      463.68     28.59 o
  -2   2   3     7592.27     8843.97     92.11 o
   0   2   3     2795.32     3038.41     77.57 o
   6   2   3     2214.39     2016.32     47.04 o
   8   2   3      705.65      694.30     62.38 o
  10   2   3      736.50      808.05    246.57 o
  12   2   3      450.85      346.13    116.30 o
 -13   3   3      686.36      993.95     93.39 o
 -11   3   3       57.08       64.39     26.50 o
  -9   3   3     1052.92     1082.49     40.59 o
   5   3   3     1415.66     1365.66     38.09 o
   7   3   3      579.17      562.61     31.59 o
   9   3   3      114.55       88.21     31.04 o
  11   3   3      387.60      363.84    152.77 o
 -12   4   3      954.46     1197.11     40.13 o
 -10   4   3       85.22       63.28     27.82 o
  -8   4   3      285.91      276.04     24.34 o
  -6   4   3      359.05      320.49     30.82 o
  -4   4   3      928.75      973.84     34.25 o
   8   4   3       67.68       65.90     34.33 o
  10   4   3      145.71      133.60     40.27 o
  12   4   3       11.87       -1.19      4.34 o
 -11   5   3      282.31      339.98     34.63 o
  -9   5   3       24.68       27.94     32.44 o
  -7   5   3       78.50       94.88     55.35 o
  -5   5   3      116.18      152.76     35.14 o
  -3   5   3     2664.90     2737.27     58.16 o
  -1   5   3      646.30      697.50     37.59 o
   7   5   3     1844.96     1847.47     56.83 o
   9   5   3        5.37        1.70     34.36 o
  11   5   3       91.64       60.41     47.75 o
  -8   6   3      157.00      132.51     44.68 o
   4   6   3      496.91      424.32     58.28 o
   6   6   3      983.60      985.83     48.47 o
   8   6   3      593.35      721.11     40.44 o
  10   6   3       39.50       34.76     43.00 o
   3   7   3      453.60      499.44     51.59 o
   5   7   3      394.73      438.31     42.71 o
   7   7   3      291.40      299.48     35.61 o
   4   8   3      122.95      118.38     39.21 o
   6   8   3       28.75       34.97     31.99 o
  -3  -9   4       24.85       10.69     53.60 o
   1  -9   4       32.10       13.76     48.55 o
  -8  -8   4      379.41      415.33     34.62 o
  -6  -8   4       30.18       41.30     34.07 o
  -4  -8   4      142.97      160.29     41.58 o
  -2  -8   4      225.79      190.55     28.39 o
   0  -8   4      755.76      835.05     32.09 o
   2  -8   4      149.49      104.95     48.32 o
  -9  -7   4        0.77        4.93     31.16 o
  -7  -7   4      188.31      278.47     31.35 o
  -5  -7   4      654.93      715.78     29.96 o
  -3  -7   4     1788.95     1602.06     43.00 o
  -1  -7   4      183.16      154.09     34.80 o
   1  -7   4      292.70      288.90     35.08 o
   3  -7   4      372.32      352.28     62.46 o
 -12  -6   4      195.62      228.82     38.56 o
 -10  -6   4      330.43      370.22     50.89 o
  -8  -6   4      414.36      462.33     31.33 o
  -6  -6   4      954.84      922.57     33.37 o
  -4  -6   4      297.81      258.63     33.35 o
  -2  -6   4      347.44      322.62     44.59 o
   0  -6   4      446.83      426.51     59.06 o
   2  -6   4      642.73      727.52     67.96 o
   4  -6   4     1260.38     1227.79     72.44 o
   8  -6   4      187.99      122.71     48.78 o
 -11  -5   4      843.52     1232.46     62.12 o
  -9  -5   4       73.71       70.80     36.74 o
  -7  -5   4      389.86      288.69     38.62 o
  -5  -5   4     1043.73      852.92     44.08 o
  -3  -5   4      792.63      693.73     36.33 o
  -1  -5   4       79.26       68.33     49.26 o
   1  -5   4     2347.55     2205.10    364.83 o
   3  -5   4     1524.16     1263.27     42.31 o
   5  -5   4      794.60      690.19     39.74 o
   7  -5   4      442.00      372.76     75.73 o
   9  -5   4      162.13      220.38     45.94 o
 -12  -4   4      958.93     1189.92     61.91 o
 -10  -4   4       38.92       63.48     33.83 o
  -8  -4   4     1882.74     2032.20     65.85 o
  -6  -4   4      365.94      307.83     52.70 o
  -4  -4   4       54.89       20.12     31.42 o
  -2  -4   4     1712.57     1694.81     65.19 o
   0  -4   4     4579.03     5280.96    575.63 o
   2  -4   4      617.22      526.26     27.76 o
   4  -4   4     3654.07     2931.90     56.09 o
   6  -4   4       24.79       16.74     34.90 o
   8  -4   4      628.26      634.45     81.22 o
  10  -4   4       58.73       63.49     40.44 o
 -13  -3   4      336.71      318.80     49.59 o
 -11  -3   4      312.28      384.32     78.58 o
  -9  -3   4      153.31      201.04     43.44 o
  -7  -3   4      206.35      193.62     41.44 o
  -5  -3   4     1618.35     1454.75    243.19 o
  -3  -3   4     3254.39     3112.59    260.01 o
  -1  -3   4       88.26       59.11     34.13 o
   1  -3   4      480.23      474.53     27.23 o
   3  -3   4     2897.02     3027.93    263.75 o
   5  -3   4      479.81      319.67     33.27 o
   7  -3   4     2625.61     2457.33     65.30 o
   9  -3   4      999.97      989.35     33.50 o
  11  -3   4     1076.57     1278.23     41.88 o
 -14  -2   4      489.03      219.84     42.17 o
  -8  -2   4     1135.56     1201.08     48.56 o
  -6  -2   4     2694.98     2182.42    160.78 o
  -4  -2   4     4168.29     4514.18     98.81 o
  -2  -2   4     8142.75     8982.76    103.40 o
   0  -2   4      222.11      253.82     19.30 o
   2  -2   4    38752.86    40473.84   1693.62 o
   4  -2   4     1104.95     1214.34     44.77 o
   8  -2   4       91.20       84.66    104.54 o
  10  -2   4      354.64      289.22     43.19 o
 -15  -1   4       13.33       13.49     33.56 o
 -13  -1   4      314.01      327.70     57.90 o
 -11  -1   4      271.58      226.97     59.15 o
  -9  -1   4      539.12      786.36    146.46 o
  -7  -1   4    10679.49     9747.71    179.18 o
  -5  -1   4     7679.91     8038.67    137.21 o
  -3  -1   4     2263.62     2026.07     90.94 o
  -1  -1   4      429.22      329.59     33.01 o
   1  -1   4     7634.37     8381.85    267.63 o
   3  -1   4     2676.18     3399.62     70.05 o
   5  -1   4     4505.65     5196.18    102.92 o
   7  -1   4       23.71       32.10     62.04 o
   9  -1   4      357.16      441.67     71.41 o
  11  -1   4      119.02      111.46     40.56 o
 -14   0   4      331.11      387.33     47.26 o
 -12   0   4       70.61       52.03     62.50 o
 -10   0   4      202.80      223.91     26.48 o
  -8   0   4     3580.30     3943.39    140.70 o
  -6   0   4      153.42      105.21     37.70 o
  -4   0   4    22086.11    22254.09    115.99 o
  -2   0   4    12645.34    13699.69    365.07 o
   0   0   4    10410.32    12171.81    215.70 o
   2   0   4    15138.61    20555.62    125.79 o
   4   0   4     4881.82     5676.81    103.91 o
   6   0   4       45.19       44.02     23.57 o
   8   0   4     3573.49     3310.75     62.65 o
  10   0   4      200.40      283.80     48.62 o
  12   0   4     3156.45     1497.60    526.51 o
 -15   1   4       15.68       30.58     47.78 o
 -13   1   4      242.53      329.79     35.99 o
 -11   1   4      256.74      211.86     24.65 o
  -9   1   4      640.96      626.45     27.42 o
  -7   1   4    10280.69    13576.89    192.98 o
  -5   1   4     8106.10     9181.44    144.14 o
  -3   1   4     1832.90     1612.22    169.57 o
  -1   1   4      501.03      444.06     33.01 o
   1   1   4     7367.62     8462.69    180.60 o
   3   1   4     2571.01     3590.68     66.37 o
   5   1   4     4651.66     5656.12    114.42 o
   7   1   4       28.22       25.78     24.52 o
   9   1   4      367.20      308.96     30.88 o
  11   1   4      128.36       76.97     41.73 o
  13   1   4      348.86      103.73     32.18 o
 -14   2   4      453.27      392.83     46.61 o
 -12   2   4      140.56      140.13     28.96 o
 -10   2   4     1621.43     1646.03     48.47 o
  -4   2   4     4281.04     4285.55     88.67 o
  -2   2   4     8463.55    10372.82    118.85 o
   0   2   4      245.91      303.16     28.99 o
   4   2   4     1238.22     1525.40     59.70 o
   6   2   4      447.40      430.65     26.54 o
   8   2   4      116.76       98.52     31.27 o
  10   2   4      315.39      273.15     42.16 o
  12   2   4      134.99       85.71     30.51 o
 -13   3   4      317.73      506.00     31.92 o
 -11   3   4      329.53      331.83     26.09 o
  -9   3   4      112.69      133.15     23.24 o
   5   3   4      416.68      384.61     31.62 o
   7   3   4     2523.84     2562.26     65.92 o
   9   3   4     1088.12     1096.35    116.32 o
  11   3   4     1177.59      785.66    289.92 o
 -12   4   4      893.17     1123.45     39.26 o
 -10   4   4       31.08       32.59     27.18 o
  -6   4   4      300.86      318.73     31.89 o
  -4   4   4       91.02       85.39     30.96 o
   8   4   4      651.97      620.22     51.56 o
  10   4   4       64.91       10.04     23.89 o
  12   4   4       80.08       65.62     33.43 o
 -11   5   4      856.23     1104.77     36.84 o
  -9   5   4       76.13       58.60     29.30 o
  -5   5   4     1032.04     1045.06     41.29 o
  -3   5   4      681.63      739.33     34.88 o
  -1   5   4       57.95       87.82     41.24 o
   5   5   4      677.26      586.10     62.30 o
   7   5   4      362.10      457.68     49.30 o
   9   5   4      141.03      143.30     40.03 o
  11   5   4      149.42      101.80     34.86 o
  -4   6   4      296.78      325.75     41.86 o
  -2   6   4      315.46      414.88     43.53 o
   2   6   4      723.68      585.27     62.63 o
   4   6   4     1173.82     1092.92     54.93 o
   6   6   4      604.57      569.58     46.52 o
   8   6   4      155.56      135.44     37.25 o
   1   7   4      243.23      220.00     55.62 o
   3   7   4      279.47      256.05     49.20 o
   5   7   4      269.92      282.75     40.41 o
   7   7   4      187.71      252.86     32.22 o
   2   8   4      155.73      154.90     42.72 o
   4   8   4        8.38       -5.88     19.22 o
  -8  -8   5      142.52      160.72     38.27 o
  -6  -8   5       12.58        2.06     10.27 o
  -4  -8   5      507.43      579.66     89.02 o
  -2  -8   5      172.84      154.88     26.38 o
   0  -8   5      239.38      277.78     47.23 o
  -9  -7   5       99.14      103.17     42.90 o
  -7  -7   5      646.79      800.87     30.76 o
  -5  -7   5      171.91      154.43     31.39 o
  -3  -7   5       12.96       38.39     28.84 o
  -1  -7   5      116.42       95.16     32.28 o
   1  -7   5      355.97      262.77     46.38 o
 -12  -6   5       34.95       52.05     46.90 o
 -10  -6   5       25.51       16.46     29.56 o
  -8  -6   5       14.27       14.78     33.56 o
  -6  -6   5       60.86       37.98     33.31 o
  -4  -6   5        7.03       -0.15      9.01 o
  -2  -6   5      688.92      623.52     39.78 o
   0  -6   5      343.22      326.74     59.36 o
   2  -6   5      189.74      146.25     54.26 o
 -11  -5   5      224.66      275.52     54.78 o
  -9  -5   5      295.63      270.21     44.26 o
  -7  -5   5      995.80      927.00     50.31 o
  -5  -5   5      288.60      231.96     34.52 o
  -3  -5   5     1768.02     1661.63    137.92 o
  -1  -5   5     1898.00     1931.64     83.94 o
   1  -5   5     2355.65     1932.46    159.50 o
   3  -5   5     7574.78     6467.92    640.50 o
   5  -5   5      139.68      102.34     40.56 o
   7  -5   5      408.35      376.49     32.01 o
 -12  -4   5       58.89       94.70     42.87 o
 -10  -4   5      194.47      248.82     33.81 o
  -8  -4   5     2362.56     2580.47     77.14 o
  -6  -4   5      511.54      513.82     36.85 o
  -4  -4   5     4418.79     3940.68    186.24 o
  -2  -4   5      376.04      251.56     52.97 o
   0  -4   5      386.76      313.83     32.50 o
   2  -4   5      308.38      284.46     29.42 o
   4  -4   5      822.43      750.09     33.15 o
   6  -4   5      464.28      367.15     44.99 o
   8  -4   5       96.74      113.47     27.86 o
 -13  -3   5       27.82       29.36     39.12 o
 -11  -3   5      385.71      374.87     39.88 o
  -9  -3   5      529.20      539.38     38.39 o
  -7  -3   5      832.95      864.95     45.32 o
  -5  -3   5      296.95      203.78     41.77 o
  -3  -3   5     1119.97     1049.64     37.37 o
  -1  -3   5     7972.49     9797.73   1385.15 o
   1  -3   5      682.97      789.66     34.14 o
   3  -3   5     3809.16     3501.60    179.78 o
   5  -3   5      142.82      100.41     33.90 o
   7  -3   5      517.49      602.85     30.42 o
   9  -3   5      181.99      179.71     29.38 o
 -14  -2   5       86.96       70.59     36.02 o
 -12  -2   5      289.03      143.06     55.23 o
  -8  -2   5      119.83      130.58     44.29 o
  -6  -2   5     5646.06     5297.61    124.75 o
  -4  -2   5     1339.97     1305.47    108.53 o
  -2  -2   5     3815.85     3608.64     77.19 o
   0  -2   5     3984.11     4512.49     83.15 o
   2  -2   5     1103.71     1069.53     42.03 o
   4  -2   5      284.89      259.03     26.67 o
   6  -2   5      916.77      689.50     67.37 o
   8  -2   5      758.01      782.13     32.55 o
  10  -2   5      184.83      212.72     45.07 o
 -15  -1   5      122.43       72.81     38.05 o
 -13  -1   5      128.39      213.39     58.20 o
 -11  -1   5      218.20      255.79     63.08 o
  -7  -1   5     9638.14     9124.46    174.91 o
  -5  -1   5      863.86      749.21     48.22 o
  -3  -1   5     4623.00     4840.51    112.97 o
  -1  -1   5     1010.06     1033.77     70.71 o
   3  -1   5       23.40        5.72     33.56 o
   5  -1   5       14.03       15.12     42.73 o
   7  -1   5       33.40       23.51     75.40 o
   9  -1   5       75.96       83.36     69.37 o
  11  -1   5      458.03      507.83     38.68 o
 -14   0   5       44.53       16.10     43.02 o
 -12   0   5        8.55       -5.39    262.83 o
 -10   0   5      955.48      967.26     33.92 o
  -8   0   5        4.11       -4.56     58.61 o
  -6   0   5      522.92      543.70     34.83 o
  -4   0   5     6043.29     6502.67     73.23 o
  -2   0   5      461.57      430.74     20.00 o
   0   0   5      350.89      397.18     22.40 o
   2   0   5     1201.48     1436.94     50.85 o
   4   0   5     2842.00     3496.69     90.50 o
   6   0   5     6622.09     6628.86    195.12 o
   8   0   5     2500.45     1915.26     93.88 o
  10   0   5     3968.68     4413.94    102.12 o
  12   0   5       84.13      107.93     31.60 o
 -15   1   5      143.73      200.50     46.85 o
 -13   1   5      128.81      170.83     30.89 o
 -11   1   5      250.26      204.62     24.60 o
  -9   1   5     1174.54     1443.48     89.27 o
  -7   1   5    10118.02    11553.39    192.26 o
  -5   1   5      725.27      732.91     48.88 o
  -3   1   5     4879.82     4868.40    237.23 o
  -1   1   5     1087.63     1040.31     57.34 o
   1   1   5      767.64      762.31     19.84 o
   3   1   5       44.39       35.76     47.08 o
   5   1   5       18.82       34.14     24.04 o
   7   1   5       34.48       24.46     27.14 o
   9   1   5       71.80       45.35     65.18 o
  11   1   5      507.99      393.17     31.37 o
 -14   2   5       87.56      117.82     49.28 o
 -12   2   5      302.51      323.38     74.79 o
 -10   2   5     1307.38     1225.30    216.50 o
  -8   2   5       79.33      108.16     77.57 o
  -6   2   5     5128.16     5441.25    120.34 o
  -4   2   5     1310.53     1341.04    117.88 o
  -2   2   5     3607.34     3871.04     84.47 o
   0   2   5     3813.95     4869.69     96.97 o
   2   2   5      917.33      942.98     48.58 o
   4   2   5      313.00      342.37     46.55 o
   6   2   5     1023.92      850.35     36.90 o
   8   2   5      725.60      673.20     34.36 o
  10   2   5      184.66      116.28     36.79 o
  12   2   5      231.51      193.47     27.67 o
 -13   3   5       14.81       15.76     31.52 o
 -11   3   5      385.35      297.27     25.70 o
  -7   3   5      806.92      798.39     34.12 o
  -5   3   5      211.19      158.30     30.41 o
   5   3   5      132.21      107.93     34.99 o
   7   3   5      545.04      606.06     34.11 o
   9   3   5      149.52       81.39     34.20 o
  11   3   5      209.20       43.24     25.14 o
 -12   4   5       63.69      116.84     29.86 o
 -10   4   5      219.00      230.62     25.68 o
  -6   4   5      536.23      568.85     31.29 o
  -4   4   5     4638.26     4846.14     78.83 o
  -2   4   5      463.69      497.37     38.05 o
   6   4   5      435.62      451.04     44.29 o
   8   4   5      110.11      101.31     33.05 o
  10   4   5       70.98       21.82     26.70 o
 -11   5   5      291.05      319.46     32.33 o
  -9   5   5      282.30      277.91     27.38 o
  -5   5   5      230.56      246.55     35.03 o
  -3   5   5     1727.05     1880.04     56.48 o
  -1   5   5     1938.07     2446.36     68.84 o
   5   5   5      168.03      160.28     50.34 o
   7   5   5      337.30      354.43     45.91 o
   9   5   5      208.85      191.32     95.13 o
  -6   6   5       62.28       46.18     42.11 o
  -4   6   5        3.96       -8.73     69.64 o
  -2   6   5      629.62      736.58     43.05 o
   0   6   5      400.36      416.72     52.67 o
   2   6   5      214.24      219.82     42.56 o
   4   6   5      123.85      131.22     52.18 o
   6   6   5      309.45      275.86     41.89 o
   8   6   5       75.16       81.96     32.75 o
   1   7   5      322.60      236.28     50.97 o
   3   7   5      927.87     1018.51     45.46 o
   5   7   5       34.35       38.02     36.35 o
   7   7   5       73.64       74.47     29.14 o
   2   8   5       12.46        9.99     38.93 o
   4   8   5      542.44      708.60     31.06 o
  -6  -8   6      167.01      203.63     34.16 o
  -4  -8   6      212.42      181.03     30.66 o
  -2  -8   6      362.85      343.40     29.18 o
  -9  -7   6      200.73      233.06     49.81 o
  -7  -7   6     1050.25     1288.48     62.22 o
  -5  -7   6      709.17      772.26     27.91 o
  -3  -7   6      318.12      323.46     29.73 o
  -1  -7   6      277.40      222.87     34.87 o
   1  -7   6      224.65      218.92     50.00 o
 -10  -6   6       46.64       44.02     32.38 o
  -8  -6   6      229.17      254.78     32.87 o
  -6  -6   6      481.10      446.84     36.57 o
  -4  -6   6      258.32      227.07     32.47 o
  -2  -6   6     3871.83     4250.94     66.92 o
   0  -6   6      318.72      268.08     48.20 o
   6  -6   6      482.58      484.53     40.39 o
 -11  -5   6      151.45      178.83     67.84 o
  -9  -5   6       88.71       66.85     38.43 o
  -7  -5   6      235.22      254.56     48.10 o
  -5  -5   6      654.99      637.09     47.18 o
  -3  -5   6       81.32       64.17     40.90 o
  -1  -5   6     2159.64     1633.59     80.17 o
   1  -5   6      768.75      580.40     36.85 o
   3  -5   6     2304.15     1954.26     53.81 o
   5  -5   6      307.32      274.31     35.99 o
   7  -5   6      860.24     1057.19     91.50 o
 -12  -4   6     1145.09     1246.73     52.98 o
 -10  -4   6      249.48      248.33     33.73 o
  -8  -4   6      559.34      493.80     48.95 o
  -6  -4   6       80.55       51.56     39.95 o
  -4  -4   6     1910.81     1778.15     50.32 o
  -2  -4   6      643.20      508.23     60.41 o
   0  -4   6     7687.66     6236.90    764.87 o
   2  -4   6      261.42      178.15     31.30 o
   4  -4   6      700.60      632.55     32.66 o
   6  -4   6      326.11      308.63     25.41 o
   8  -4   6      107.00      110.00     26.73 o
 -13  -3   6      289.95      220.95     38.83 o
 -11  -3   6      218.83      233.95     44.21 o
  -9  -3   6     1254.72     1388.47     60.18 o
  -7  -3   6      670.76      757.31     43.03 o
  -5  -3   6     2259.41     2189.29     60.06 o
  -1  -3   6     7914.38     7703.14    133.65 o
   1  -3   6      659.35      621.74     28.37 o
   3  -3   6     2680.15     2464.04     57.12 o
   5  -3   6      211.93      217.71     33.45 o
   7  -3   6     3500.00     3779.49    150.13 o
   9  -3   6      329.41      383.45     26.82 o
 -14  -2   6       59.34       51.29     34.83 o
 -12  -2   6       91.84       25.59     44.22 o
 -10  -2   6      353.45      463.81    234.75 o
  -8  -2   6      904.95      957.18     45.86 o
  -6  -2   6      596.75      509.49     66.12 o
  -4  -2   6     1400.56     1448.43    103.71 o
   2  -2   6     6976.87     7714.27    109.50 o
   4  -2   6     2923.28     2968.46    131.19 o
   6  -2   6      869.49      823.70     40.28 o
   8  -2   6      375.31      375.23     28.72 o
  10  -2   6      475.80      650.49     34.43 o
 -15  -1   6      290.39      189.43     35.76 o
 -13  -1   6      235.74      163.21     53.87 o
 -11  -1   6     2336.48     1267.32     60.51 o
  -9  -1   6      209.20      164.87     90.40 o
  -7  -1   6     2706.13     2951.07    133.29 o
  -5  -1   6      503.45      470.37     44.95 o
  -3  -1   6     2810.17     2722.75    242.62 o
  -1  -1   6     5123.17     5152.51    107.63 o
   3  -1   6      604.74      576.29     40.08 o
   5  -1   6      221.53      136.48     54.32 o
   7  -1   6      207.76      118.92     92.21 o
   9  -1   6     1920.41     2163.43     62.28 o
  11  -1   6      650.40      620.42     95.64 o
 -14   0   6       43.87       79.05     52.87 o
 -12   0   6        8.50        0.79     51.25 o
 -10   0   6      220.88      317.67    172.92 o
  -8   0   6    12227.26    13730.74   1802.09 o
  -6   0   6     4737.42     4688.19    494.63 o
  -4   0   6     4118.75     3954.74     60.22 o
  -2   0   6    13789.83    16183.90    646.87 o
   0   0   6    19520.89    24897.78    127.51 o
   2   0   6     4597.69     5986.33     76.94 o
   4   0   6    10084.81     9375.69    158.04 o
   6   0   6       81.15       46.10     60.07 o
   8   0   6     5253.39     5569.72    110.31 o
  10   0   6      274.31      283.44     56.68 o
  12   0   6        5.12        8.48     38.25 o
 -15   1   6      253.87      466.13     48.07 o
 -13   1   6      246.00      106.93     52.33 o
 -11   1   6     1978.20     1148.80     68.33 o
  -9   1   6      210.89      149.28     71.76 o
  -7   1   6     3340.36     4071.07    104.85 o
  -5   1   6      590.79      638.40     48.95 o
  -3   1   6     2711.50     2771.49    153.87 o
  -1   1   6     5230.83     5570.27    106.28 o
   1   1   6     2800.68     3377.05    147.81 o
   3   1   6      549.78      553.36     51.67 o
   5   1   6      167.80      102.97     26.11 o
   7   1   6      233.50      271.93     84.02 o
   9   1   6     2011.66     2220.21     76.03 o
  11   1   6      582.20      357.48     97.09 o
 -12   2   6      100.21      110.89     27.63 o
 -10   2   6      288.53      274.44    156.46 o
  -8   2   6      903.64      848.76     74.58 o
  -6   2   6      682.67      569.88     57.20 o
  -4   2   6     1382.13     1483.52    104.66 o
  -2   2   6     1928.45     2391.98     52.31 o
   0   2   6     4485.29     5235.76    145.80 o
   2   2   6     6565.66     7636.45    137.50 o
   4   2   6     2974.89     2915.95    104.99 o
   6   2   6      894.49      751.77     95.27 o
   8   2   6      315.93      302.70     50.38 o
  10   2   6      501.53      374.48     35.39 o
  12   2   6      104.47       79.43     43.01 o
 -13   3   6      289.90      296.47     31.48 o
 -11   3   6      185.90      178.20     24.99 o
  -7   3   6      788.14      772.82     35.11 o
  -5   3   6     2335.21     2058.96     50.51 o
  -3   3   6      675.59      724.59     54.61 o
  -1   3   6     8064.16     8700.64    144.12 o
   1   3   6      685.57      728.71     50.26 o
   3   3   6     2674.57     2693.52     97.18 o
   5   3   6      171.70      126.72     88.82 o
   7   3   6     3434.17     3143.55    571.02 o
   9   3   6      377.09      346.15     46.54 o
  11   3   6      270.33      126.34     43.95 o
 -12   4   6     1047.37     1358.53     42.80 o
 -10   4   6      208.06      182.09     26.40 o
  -6   4   6       95.49       88.77     32.20 o
  -4   4   6     1762.63     1753.69     53.09 o
  -2   4   6      593.14      490.02     39.39 o
   2   4   6      246.78      291.46     75.94 o
   6   4   6      368.32      372.16     44.21 o
   8   4   6       71.98       70.47     34.29 o
  10   4   6      207.48      113.68     50.52 o
 -11   5   6      138.10      158.53     34.66 o
  -9   5   6       87.29       83.56     29.19 o
  -7   5   6      254.97      281.73     36.80 o
  -5   5   6      633.92      683.76     38.88 o
  -3   5   6       85.45       74.59     43.48 o
  -1   5   6     2183.87     2474.59     75.05 o
   3   5   6     1825.45     1850.46     52.75 o
   5   5   6      312.14      269.61     37.49 o
   7   5   6      952.99     1087.41    103.63 o
   9   5   6      163.75       15.17     53.95 o
  -6   6   6      462.47      484.32     43.99 o
  -4   6   6      241.69      254.44     45.48 o
   0   6   6      289.19      306.63     56.08 o
   2   6   6      346.54      314.90     39.17 o
   4   6   6      173.28      174.91     47.80 o
   6   6   6      450.79      551.42     37.92 o
   8   6   6       43.10       42.64     29.16 o
  -3   7   6      284.89      344.29     56.89 o
   1   7   6      200.92      184.48     45.76 o
   3   7   6       65.12       79.34     39.59 o
   5   7   6       22.30       42.75     32.56 o
   7   7   6      352.84      373.19     25.01 o
   0   8   6       90.46       86.75     41.29 o
   2   8   6      240.28      297.61     33.67 o
   4   8   6      327.07      376.03     27.49 o
  -6  -8   7       74.03       74.44     35.01 o
  -4  -8   7      249.73      239.91     34.76 o
  -2  -8   7      106.78       76.26     33.79 o
   0  -8   7      302.99      182.50     53.72 o
  -9  -7   7        4.37        1.94     11.04 o
  -7  -7   7      158.62      140.52     31.40 o
  -5  -7   7      145.74      129.41     33.14 o
  -3  -7   7       26.15       31.72     33.60 o
  -1  -7   7      228.17      180.42     29.66 o
   1  -7   7      981.18     1071.52     46.64 o
   3  -7   7       68.30      100.87     47.35 o
 -10  -6   7       71.53       30.21     66.80 o
  -8  -6   7       50.35       41.85     34.59 o
  -6  -6   7      675.59      734.87     54.60 o
  -4  -6   7      418.87      405.70     35.47 o
  -2  -6   7     1592.05     1601.71     39.92 o
   0  -6   7       49.80       48.38     48.05 o
   4  -6   7       94.76       73.85     43.62 o
   6  -6   7      234.28      226.17     32.96 o
 -11  -5   7       49.64       46.17     44.14 o
  -9  -5   7      347.62      341.83     35.61 o
  -7  -5   7       80.45       75.87     38.27 o
  -5  -5   7      722.31      663.49     44.93 o
  -3  -5   7      624.30      606.79     39.47 o
   1  -5   7     1712.75     1410.33     43.86 o
   3  -5   7      149.53      107.23     35.50 o
   5  -5   7      660.96      708.20     33.59 o
   7  -5   7      263.78      248.66     25.33 o
 -12  -4   7      565.77      692.11     44.02 o
 -10  -4   7      247.82      274.10     31.99 o
  -8  -4   7      468.49      461.06     35.59 o
  -6  -4   7      426.25      370.95     42.35 o
  -4  -4   7     1730.61     1745.38     57.01 o
  -2  -4   7       22.12        9.65     38.08 o
   0  -4   7     1672.41     1301.82     37.66 o
   2  -4   7       70.75       35.42     32.47 o
   4  -4   7      199.04      164.93     32.07 o
   6  -4   7       78.58       54.19     25.78 o
   8  -4   7      150.43      152.45     22.91 o
 -13  -3   7      335.46      279.24     39.77 o
 -11  -3   7      202.85      230.09     37.86 o
  -9  -3   7      155.36      135.25     42.34 o
  -7  -3   7     2810.60     2871.67     77.19 o
  -5  -3   7     2806.74     2104.21     96.92 o
   1  -3   7     1432.85     1129.56     38.90 o
   3  -3   7     1662.09     1634.11     48.75 o
   5  -3   7      290.30      237.65     33.62 o
   7  -3   7      488.97      499.25     31.38 o
   9  -3   7      566.42      651.58     71.61 o
 -14  -2   7       71.30       41.41     36.25 o
 -12  -2   7       97.26       95.93     39.77 o
 -10  -2   7     2526.16     4274.08    208.06 o
  -8  -2   7      339.14      314.67     35.05 o
  -6  -2   7     2158.71     2224.74    108.92 o
  -4  -2   7     1960.15     1701.75     54.98 o
   2  -2   7      215.20      170.06     32.99 o
   4  -2   7      863.35      736.21     66.80 o
   6  -2   7      285.99      276.11     46.10 o
   8  -2   7     2162.10     2459.56     64.22 o
 -15  -1   7       74.28       59.30     34.30 o
 -13  -1   7       12.51       -2.21     52.61 o
 -11  -1   7     4333.31     2004.46     62.14 o
  -9  -1   7      287.23      303.49     86.45 o
  -7  -1   7      792.45      752.59     27.79 o
  -5  -1   7      356.21      337.70     43.64 o
  -3  -1   7      234.50      208.17     30.85 o
  -1  -1   7     8084.25     8944.74    144.42 o
   3  -1   7      255.87      284.79     43.06 o
   5  -1   7     1608.08     1526.01     79.64 o
   7  -1   7      528.54      587.24     32.57 o
   9  -1   7      397.53      494.91     34.12 o
  11  -1   7       47.79       42.98     40.50 o
 -14   0   7      112.84       60.60     46.79 o
 -12   0   7       50.34       42.63     55.89 o
 -10   0   7     1804.10     2156.49    182.44 o
  -8   0   7      725.98      777.07    104.24 o
  -6   0   7        9.31       11.02     36.91 o
  -4   0   7     1891.28     1699.55    115.68 o
  -2   0   7       23.03       18.47     17.28 o
   0   0   7      800.16      938.07     46.88 o
   2   0   7     3005.44     3714.63     81.92 o
   4   0   7     2613.24     2766.89     92.42 o
   6   0   7     3045.17     2974.93    103.64 o
   8   0   7     1864.81     2515.86     76.31 o
  10   0   7      471.28      578.03    110.58 o
 -15   1   7      110.27       41.40     33.65 o
 -13   1   7        4.52        6.91     28.58 o
 -11   1   7     4388.89     4212.42     73.57 o
  -9   1   7      241.24      208.49     72.33 o
  -7   1   7      606.70      634.18     69.12 o
  -5   1   7      370.87      379.46     29.20 o
  -3   1   7      281.14      251.05     23.22 o
  -1   1   7     7862.51     8859.96    144.56 o
   1   1   7     4259.43     5156.63    263.80 o
   3   1   7      249.88      323.87     60.81 o
   5   1   7     1515.25     1457.30     72.47 o
   7   1   7      527.20      572.87     66.30 o
   9   1   7      431.04      518.87     41.09 o
  11   1   7       49.32       25.21     26.38 o
 -12   2   7       75.47       63.64     29.89 o
 -10   2   7     2706.69     3385.63    140.50 o
  -8   2   7      326.43      289.17     61.80 o
  -6   2   7     1979.21     1801.25     40.08 o
  -4   2   7     1916.43     1900.13     39.46 o
  -2   2   7     1769.39     1486.19     81.75 o
   0   2   7     2149.89     2379.89     87.16 o
   2   2   7      418.38      346.31     60.57 o
   4   2   7      756.69      833.42     56.60 o
   6   2   7      313.17      309.51     92.65 o
   8   2   7     2265.01     2439.40     79.27 o
  10   2   7      133.30      111.70     23.30 o
 -13   3   7      388.28      444.90     31.94 o
 -11   3   7      192.56      163.50     25.70 o
  -7   3   7     2851.63     2843.00     65.66 o
  -5   3   7     2465.02     2373.10     57.73 o
  -3   3   7     2316.20     2599.43     65.54 o
  -1   3   7     5479.20     5549.76     89.71 o
   1   3   7     1610.30     1557.73     75.18 o
   3   3   7     1529.20     1453.24     94.85 o
   5   3   7      280.82      320.72    102.90 o
   7   3   7      611.23      498.65     54.57 o
   9   3   7      560.70      399.69     85.50 o
  11   3   7       11.68        5.14     20.85 o
 -12   4   7      593.32      739.68     32.83 o
  -6   4   7      414.44      470.13     34.30 o
  -4   4   7     1902.01     1945.37     49.85 o
  -2   4   7       28.78       22.76     60.89 o
   0   4   7     1515.79     1444.56     76.25 o
   2   4   7       78.46       58.77     95.18 o
   6   4   7      115.20       88.99     33.87 o
   8   4   7      171.05      115.86     38.80 o
  10   4   7      340.87      325.95     31.60 o
 -11   5   7       38.88       30.94     36.40 o
  -7   5   7       72.50      107.11     41.11 o
  -5   5   7      797.96      792.25     43.98 o
  -3   5   7      543.17      551.32     54.29 o
  -1   5   7     4113.79     4178.76    222.71 o
   3   5   7      222.61      209.52     40.32 o
   5   5   7      605.66      645.29     35.39 o
   7   5   7      210.67      216.21     27.85 o
   9   5   7      202.12       24.91     41.38 o
  -6   6   7      580.04      731.91     47.17 o
  -4   6   7      424.33      384.91     51.67 o
   0   6   7       50.02       61.40     54.64 o
   2   6   7     1760.24     1884.81    191.34 o
   4   6   7       86.38       77.14     42.38 o
   6   6   7      203.62      207.04     34.03 o
  -5   7   7      181.74      215.58     57.66 o
  -3   7   7       41.99       75.86     62.59 o
  -1   7   7      220.93      255.47     62.56 o
   1   7   7     1040.38     1120.18     52.84 o
   3   7   7       74.51      100.92     35.96 o
   5   7   7      816.84     1010.73     30.55 o
  -2   8   7       74.68       68.35     43.05 o
   0   8   7      302.93      312.58     34.54 o
   2   8   7       71.24       95.26     28.38 o
  -4  -8   8      139.73       95.41     37.52 o
  -9  -7   8      128.30      168.02     56.77 o
  -5  -7   8      329.39      371.82     34.78 o
  -3  -7   8       75.82       92.97     35.66 o
  -1  -7   8       99.62       69.74     49.97 o
 -10  -6   8     1931.22     2414.20     88.01 o
  -8  -6   8        2.06       -3.88     30.48 o
  -6  -6   8     3086.49     3920.01     94.58 o
  -4  -6   8      394.10      371.86     35.25 o
  -2  -6   8       65.91       51.01     31.64 o
   0  -6   8       92.49       81.16     32.62 o
   4  -6   8       76.52       66.31     40.39 o
   6  -6   8      176.53      198.00     28.12 o
 -11  -5   8        8.91        0.05     13.74 o
  -9  -5   8       81.28       63.93     44.87 o
  -7  -5   8      266.82      275.10     33.28 o
  -5  -5   8      150.31      139.39     33.48 o
  -3  -5   8     2013.85     2064.87     66.53 o
   1  -5   8      718.58      587.29    137.23 o
   3  -5   8      424.05      349.71     32.92 o
   5  -5   8      722.32      766.06     26.06 o
   7  -5   8      321.39      328.12     28.27 o
 -12  -4   8       60.77       41.15     43.14 o
 -10  -4   8      149.01      130.46     33.63 o
  -8  -4   8      234.04      225.33     35.22 o
  -6  -4   8       38.43       26.95     35.65 o
  -4  -4   8      136.79      154.42     35.31 o
  -2  -4   8      455.20      373.08     47.77 o
   0  -4   8     1478.74     1081.09     41.31 o
   2  -4   8      204.73      147.08     32.50 o
   4  -4   8      211.48      130.48     33.20 o
   6  -4   8      144.23      136.48     23.36 o
   8  -4   8       27.27       52.27     29.09 o
 -13  -3   8      317.02      338.21     38.21 o
 -11  -3   8       56.45       54.26     45.99 o
  -9  -3   8     1566.41     1741.43     72.63 o
  -7  -3   8      166.70      172.32     47.41 o
  -5  -3   8     3666.29     3509.71     72.20 o
  -3  -3   8     3653.00     3183.09     62.81 o
  -1  -3   8      185.88      104.06     33.59 o
   1  -3   8     1394.05     1209.59     41.26 o
   3  -3   8     1221.30     1124.30     42.12 o
   5  -3   8     1160.88     1274.56    103.86 o
   7  -3   8      231.23      216.81     25.82 o
 -14  -2   8      596.26      524.03     34.89 o
 -12  -2   8      212.53      200.37     45.57 o
 -10  -2   8     1469.15     1734.93     62.21 o
  -8  -2   8      104.22       98.34     37.88 o
  -6  -2   8      574.67      582.79     44.74 o
  -4  -2   8      620.58      528.43     55.92 o
   2  -2   8     7092.85     7384.75     94.34 o
   4  -2   8     3102.02     3256.63     70.52 o
   6  -2   8     1857.28     2006.82    148.75 o
   8  -2   8      482.20      564.46     27.90 o
  10  -2   8      381.80      453.24     40.34 o
 -15  -1   8      263.03      239.50     36.63 o
 -13  -1   8      263.38      267.69     40.53 o
 -11  -1   8     1647.42     2122.28     71.33 o
  -9  -1   8      190.94      239.05     80.20 o
  -7  -1   8     1502.11     1574.87     55.03 o
  -5  -1   8     1687.52     1852.08    221.50 o
  -3  -1   8     5997.68     6087.44    150.59 o
   3  -1   8      530.79      546.17     45.07 o
   5  -1   8     3600.81     3710.34     74.67 o
   7  -1   8     1000.55     1133.37     42.47 o
   9  -1   8      718.97      910.56     32.39 o
  11  -1   8      228.87      159.27     33.32 o
 -14   0   8       30.90       46.87     39.28 o
 -12   0   8      216.60      317.91     75.34 o
 -10   0   8       33.59       69.92    103.45 o
  -8   0   8       24.95       30.68     54.02 o
  -6   0   8     4668.82     4518.54    642.94 o
  -4   0   8      773.47      724.35     33.96 o
  -2   0   8     3850.38     4656.90     70.57 o
   0   0   8     5699.96     7050.78    124.43 o
   2   0   8      438.51      439.83     31.82 o
   4   0   8     3198.51     3015.26     99.70 o
   6   0   8     1169.39     1073.80     86.38 o
   8   0   8     3253.20     3824.46    658.62 o
  10   0   8      114.19      119.62     30.42 o
 -15   1   8      202.97      112.40     36.93 o
 -11   1   8     1851.86     1690.49     48.13 o
  -9   1   8      224.39      245.64     73.80 o
  -7   1   8     1594.69     1468.52     73.22 o
  -5   1   8     1924.23     2240.38    211.90 o
  -3   1   8     5640.99     6368.94     77.46 o
  -1   1   8      781.93      970.06     36.81 o
   1   1   8     1188.32     1491.47     59.72 o
   5   1   8     3790.61     4018.19    117.36 o
   7   1   8     1097.78     1351.58     56.96 o
   9   1   8      580.06      468.10     83.36 o
  11   1   8      216.83      126.81     34.29 o
 -12   2   8      223.74      179.36     28.61 o
  -8   2   8      131.43      134.70     63.14 o
  -6   2   8      792.09      821.53     47.72 o
  -4   2   8      687.22      642.12     26.45 o
  -2   2   8    11842.96    10958.30    403.70 o
   0   2   8     3802.79     3910.21    387.89 o
   2   2   8     6991.08     7414.40    153.29 o
   4   2   8     3195.18     3365.97    105.03 o
   6   2   8     1850.08     2020.62    137.76 o
   8   2   8      379.87      431.49     40.60 o
  10   2   8      421.93      340.86    104.03 o
 -13   3   8      262.73      285.83     33.42 o
 -11   3   8       70.69       44.98     26.44 o
  -7   3   8      115.28      137.84     37.61 o
  -5   3   8     3729.45     3653.49    117.62 o
  -3   3   8     3716.02     3329.75    258.69 o
  -1   3   8      231.12      165.54     43.73 o
   1   3   8     1195.54      977.62     72.19 o
   3   3   8     1190.04     1036.01    126.55 o
   5   3   8     1191.50     1372.69     53.33 o
   7   3   8      221.85      213.24     48.62 o
   9   3   8      107.63       76.48     24.35 o
 -12   4   8       86.05       81.41     33.14 o
  -8   4   8      242.49      240.55     37.16 o
  -6   4   8       60.68       44.49     42.38 o
  -4   4   8      151.60      157.27     39.07 o
  -2   4   8      496.08      437.58     38.36 o
   0   4   8     1333.92     1035.10     80.30 o
   2   4   8      218.96      177.02    127.21 o
   4   4   8      168.32      119.12     34.11 o
   6   4   8      102.26       91.50     41.58 o
   8   4   8       38.01       44.31     28.81 o
  -7   5   8      264.67      254.72     45.96 o
  -5   5   8      113.95       90.38     47.86 o
  -3   5   8     2079.77     1924.51     64.34 o
  -1   5   8     2882.96     2786.70     68.74 o
   3   5   8      448.99      409.23     43.69 o
   5   5   8      714.37      803.61     33.47 o
   7   5   8      304.31      317.82     37.58 o
  -6   6   8     2929.52     3915.86     94.83 o
  -4   6   8      399.52      417.98     55.61 o
  -2   6   8        4.85      -10.38     44.16 o
   0   6   8      106.98       99.44     54.43 o
   2   6   8     1362.71     1490.45    115.29 o
   4   6   8       65.99       66.20     30.43 o
   6   6   8      173.04      209.42     31.36 o
  -9   7   8      120.68      126.54     33.37 o
  -5   7   8      327.56      484.96     61.30 o
  -3   7   8       71.48       92.31     63.31 o
  -1   7   8      105.37      142.51     61.98 o
   1   7   8      468.91      597.59     59.40 o
   3   7   8       36.80       24.95     31.61 o
   5   7   8      708.25     1049.56     26.91 o
  -6   8   8       82.45       96.89     40.92 o
  -2   8   8      264.86      301.50     35.77 o
   0   8   8      169.02      146.88     30.87 o
   2   8   8      105.14      129.34     24.97 o
  -6  -8   9       33.78       31.59     41.38 o
  -5  -7   9      357.53      393.12     51.59 o
  -3  -7   9      709.75      868.64     37.56 o
  -1  -7   9      189.30      234.29     51.51 o
   3  -7   9      388.78      402.73     23.99 o
 -10  -6   9      207.56      355.33     65.95 o
  -8  -6   9       58.04       45.76     50.56 o
  -6  -6   9     1166.44     1422.24     41.69 o
  -4  -6   9      286.70      285.98     39.07 o
  -2  -6   9     1468.99     1629.98     43.09 o
   0  -6   9      155.76      135.29     39.23 o
   6  -6   9        6.21        0.74     24.09 o
 -11  -5   9       45.75       39.82     41.69 o
  -9  -5   9        2.35       -6.12     29.45 o
  -7  -5   9      100.49      119.87     32.85 o
  -5  -5   9     2217.51     2271.68     43.13 o
  -3  -5   9      971.58     1057.65     38.26 o
  -1  -5   9     2004.16     2275.82     75.55 o
   1  -5   9     1127.99     1006.56    196.22 o
   3  -5   9       92.70       72.07     34.15 o
   5  -5   9      753.49      754.77     23.61 o
   7  -5   9      106.99       53.33     25.48 o
 -12  -4   9       50.78       36.97     42.05 o
 -10  -4   9      130.45      150.71     34.71 o
  -8  -4   9       18.71       14.64     38.43 o
  -6  -4   9      587.13      572.21    115.90 o
  -4  -4   9     2614.94     2329.75     55.48 o
   0  -4   9      402.90      292.01     32.80 o
   2  -4   9      519.90      456.99     82.92 o
   4  -4   9     1697.04     1514.19     48.59 o
   6  -4   9      298.31      322.09     34.66 o
 -13  -3   9       66.56       68.56     35.03 o
 -11  -3   9      489.16      614.53     41.27 o
  -9  -3   9      634.62      690.72     38.12 o
  -7  -3   9     1955.20     1995.02     61.44 o
  -5  -3   9     2112.25     1869.75    170.61 o
  -1  -3   9      872.77      701.56     33.70 o
   1  -3   9      634.93      552.73     30.48 o
   3  -3   9      598.36      470.39     31.53 o
   5  -3   9     1077.68      943.99     47.85 o
   7  -3   9      426.25      509.48     21.40 o
 -14  -2   9     1353.17     1518.63     53.70 o
 -12  -2   9      122.00      120.60     47.41 o
 -10  -2   9      313.86      476.53     44.32 o
  -8  -2   9      717.19      709.60     37.79 o
  -6  -2   9     1723.22     1618.03     79.06 o
  -4  -2   9     2316.02     2216.98    103.24 o
   0  -2   9     1885.71     1679.12     44.94 o
   2  -2   9      291.97      234.19     33.09 o
   4  -2   9      866.34      925.00     40.17 o
   6  -2   9     1043.92     1286.38     32.34 o
   8  -2   9      830.56     1059.85     74.85 o
 -15  -1   9      562.67      392.26     32.28 o
 -13  -1   9      464.27      615.61     43.27 o
 -11  -1   9      242.57      247.88     48.75 o
  -9  -1   9     1270.69     1359.63    173.32 o
  -7  -1   9       47.22       23.99     47.18 o
  -5  -1   9     4511.22     4310.79    451.07 o
  -3  -1   9      360.29      275.72     29.43 o
   1  -1   9     3218.07     3481.63    564.45 o
   3  -1   9     2197.42     2212.89    176.75 o
   5  -1   9     1306.91     1567.74    143.69 o
   7  -1   9      160.63      160.14     25.80 o
   9  -1   9       51.59       82.47     37.18 o
 -14   0   9       47.85       57.90     37.70 o
 -10   0   9      358.17      410.47    102.72 o
  -8   0   9       46.02       42.19     52.28 o
  -6   0   9      134.86      128.14     43.06 o
  -4   0   9     1012.76     1075.81     42.66 o
  -2   0   9      387.52      342.03     31.57 o
   0   0   9      140.57      170.14     38.03 o
   2   0   9      204.24      196.68     39.24 o
   4   0   9      437.25      440.11     69.20 o
   6   0   9     6557.25     8820.97    272.15 o
   8   0   9     1065.11     1140.76    209.02 o
  10   0   9      404.07      333.08     25.06 o
  -9   1   9     1224.65     1270.57    140.34 o
  -7   1   9       30.78        8.94     50.21 o
  -5   1   9     4612.94     5502.48    300.41 o
  -3   1   9      514.64      475.84     26.01 o
  -1   1   9     1842.00     1801.10    107.66 o
   1   1   9     3042.56     3789.79    186.30 o
   5   1   9     1378.90     1925.99     91.61 o
   7   1   9      201.17      194.84     46.52 o
   9   1   9       80.92       90.59     26.95 o
 -12   2   9      113.83       84.75     33.11 o
  -8   2   9      697.37      766.29     67.15 o
  -6   2   9     1564.27     1509.61     70.90 o
  -4   2   9     2208.22     2217.35     59.13 o
  -2   2   9     1919.49     1861.58    210.18 o
   0   2   9     1802.12     1852.92     83.01 o
   2   2   9      516.08      538.32     89.33 o
   4   2   9      889.07      942.71     73.39 o
   6   2   9      968.85     1242.58     58.83 o
   8   2   9      875.19      753.31     47.03 o
  10   2   9      687.77      654.89    292.42 o
  -7   3   9     1980.97     1698.26     58.00 o
  -5   3   9     2094.09     1777.97    249.59 o
  -3   3   9      137.59      149.68     35.35 o
  -1   3   9      738.94      590.32     72.44 o
   1   3   9      748.34      610.62     89.31 o
   5   3   9     1128.45     1033.91     39.84 o
   7   3   9      431.59      461.02     39.85 o
   9   3   9       77.60       50.14     20.79 o
 -12   4   9       57.20       59.45     35.12 o
  -8   4   9       21.83       17.87     45.62 o
  -6   4   9      538.12      431.65     46.53 o
  -4   4   9     2918.74     2439.49     78.57 o
  -2   4   9     1096.37     1037.88    114.46 o
   0   4   9      274.06      231.73    102.87 o
   2   4   9      465.69      416.66    101.59 o
   4   4   9     1824.44     1768.03     52.99 o
   6   4   9      253.08      263.69     38.15 o
   8   4   9      302.23      265.27     91.21 o
 -11   5   9       60.00       75.27     51.11 o
  -7   5   9       79.34       85.43     50.81 o
  -3   5   9     1115.08     1080.05     57.75 o
  -1   5   9     2144.39     2278.19     75.69 o
   3   5   9      132.85      104.89     41.09 o
   5   5   9      694.87      842.21     37.16 o
   7   5   9       98.22        5.01    177.42 o
 -10   6   9      150.52      176.08     36.60 o
  -6   6   9     1372.38     1522.74     63.20 o
  -4   6   9      328.17      287.30     56.26 o
  -2   6   9     1540.34     1702.79     66.66 o
   0   6   9      124.51      103.99     49.71 o
   2   6   9      262.94      266.43     30.41 o
   4   6   9       80.66       78.69     34.45 o
   6   6   9        3.31       10.88     29.64 o
  -9   7   9      196.26      158.77     33.16 o
  -7   7   9       90.02      101.98     40.63 o
  -5   7   9      389.47      447.16     39.41 o
  -3   7   9      711.44      907.27     58.00 o
  -1   7   9      163.74      169.66     45.18 o
   1   7   9      933.37     1022.89     33.09 o
   3   7   9      356.26      421.35     26.98 o
  -4   8   9       42.68       57.58     36.68 o
  -2   8   9       64.44       54.41     31.00 o
   0   8   9       72.99       72.52     27.11 o
  -3  -7  10      428.79      500.75     42.64 o
   3  -7  10       76.74       86.70     22.63 o
  -8  -6  10      225.42      292.43     52.23 o
  -6  -6  10        6.37       14.01     39.55 o
  -4  -6  10       62.85       65.55     38.00 o
  -2  -6  10       99.62       75.92     46.88 o
   0  -6  10       56.91       55.51     46.21 o
   4  -6  10      106.19      100.15     26.11 o
 -11  -5  10      447.23      482.51     35.47 o
  -9  -5  10      148.60      187.05     30.61 o
  -7  -5  10      667.38      694.97     40.94 o
  -5  -5  10      644.66      655.02     33.56 o
  -3  -5  10      579.04      585.81     55.28 o
  -1  -5  10      891.85      940.08     54.72 o
   1  -5  10      268.73      320.51     45.90 o
   3  -5  10      648.00      540.48     32.29 o
   5  -5  10      533.72      489.38     20.87 o
   7  -5  10      485.89      526.71     20.79 o
 -12  -4  10      164.17      219.97     57.29 o
 -10  -4  10       27.83       16.38     34.47 o
  -8  -4  10     1522.56     1618.69     49.27 o
  -6  -4  10      387.88      386.59     30.54 o
   0  -4  10     3510.45     3441.33    855.65 o
   2  -4  10      640.39      733.68     74.05 o
   4  -4  10      295.36      314.39     34.00 o
   6  -4  10      304.09      308.41     22.73 o
 -13  -3  10      340.25      416.36     37.91 o
 -11  -3  10      243.00      294.70     46.06 o
  -9  -3  10      469.85      502.43     32.37 o
  -7  -3  10      422.50      334.76     46.80 o
  -5  -3  10     2070.96     1781.60    104.13 o
  -3  -3  10       37.01       53.78     59.92 o
  -1  -3  10     1188.14      895.92     37.49 o
   1  -3  10      680.23      528.52     30.48 o
   3  -3  10      456.45      364.47     61.50 o
   5  -3  10       43.53       37.31     22.66 o
   7  -3  10      665.97      758.08     56.70 o
 -14  -2  10      157.97      205.12     36.42 o
 -12  -2  10       12.14       23.73     42.32 o
 -10  -2  10      319.42      397.26     49.52 o
  -8  -2  10      142.97      133.63     74.81 o
  -4  -2  10     2491.53     2417.71    111.44 o
   2  -2  10     2811.92     2686.16     60.56 o
   4  -2  10      955.53     1013.32     48.59 o
   6  -2  10      219.57      218.54     21.51 o
   8  -2  10       45.07       45.39     34.74 o
 -15  -1  10      348.19      303.02     35.86 o
 -13  -1  10      481.76      760.88     42.55 o
 -11  -1  10      575.37      706.69     44.19 o
  -9  -1  10      406.88      524.06     80.43 o
  -7  -1  10     1540.41     1451.24     55.63 o
  -5  -1  10     5379.76     5944.85     95.17 o
  -3  -1  10     2303.84     2251.94     96.74 o
   1  -1  10     3093.98     3550.98    103.40 o
   3  -1  10     2129.47     2196.54    119.53 o
   5  -1  10      131.85      140.76     30.78 o
   7  -1  10      435.82      507.22     40.74 o
   9  -1  10      106.80      117.10     30.81 o
 -14   0  10      209.51      224.91     39.42 o
 -10   0  10      350.56      417.30     63.39 o
  -8   0  10     2073.51     2177.42    170.46 o
  -6   0  10        0.18       22.92     43.76 o
  -4   0  10     2718.19     3530.03     81.53 o
  -2   0  10      389.87      375.09     38.64 o
   0   0  10       64.51       99.30     34.90 o
   2   0  10     5808.64     6995.51    102.18 o
   4   0  10     9592.66     9337.41    172.64 o
   6   0  10     1086.47     1297.16     50.67 o
   8   0  10      351.63      414.97     34.59 o
  10   0  10      486.03      395.81     28.73 o
  -9   1  10      486.83      635.87     82.23 o
  -7   1  10     1412.74     1337.72     76.74 o
  -5   1  10     5167.97     6156.49    103.51 o
  -3   1  10     2155.21     2392.10     91.87 o
  -1   1  10     3233.44     3543.65    410.05 o
   1   1  10     2945.71     3504.32    109.63 o
   3   1  10     2289.84     2199.52     83.98 o
   5   1  10      224.06      255.93     43.07 o
   7   1  10      374.91      427.81     45.19 o
   9   1  10       99.06       72.11     25.46 o
 -12   2  10        7.70        7.86     34.86 o
  -8   2  10      130.89       82.29     73.44 o
  -6   2  10     1933.81     2012.27     64.92 o
  -4   2  10     2686.18     2765.63    227.72 o
  -2   2  10      150.96      124.40     46.33 o
   0   2  10      658.09      716.29     48.88 o
   2   2  10     2829.28     3130.16    109.21 o
   4   2  10      864.36     1021.53     81.99 o
   6   2  10      233.92      224.86     32.84 o
   8   2  10       37.70       30.90     26.20 o
  -9   3  10      388.45      458.22     73.96 o
  -7   3  10      407.70      301.48     45.96 o
  -5   3  10     2291.05     2046.91    278.31 o
  -3   3  10       21.22       24.51     37.36 o
  -1   3  10     1174.92      933.70     89.28 o
   1   3  10      578.52      445.74    109.94 o
   3   3  10      536.55      454.42     43.60 o
   5   3  10       17.06       16.39     41.97 o
   7   3  10      606.22      706.28     37.51 o
   9   3  10      597.58      591.86    233.14 o
 -10   4  10       42.62       49.97     61.29 o
  -6   4  10      466.41      283.50     48.48 o
  -4   4  10     4552.72     4324.77     83.02 o
  -2   4  10       56.82       44.38     43.44 o
   2   4  10      776.28      695.67     43.35 o
   4   4  10      266.86      270.66     29.92 o
   6   4  10      327.65      318.53     33.09 o
   8   4  10      475.99      158.26     35.56 o
 -11   5  10      400.43      451.13     47.48 o
  -9   5  10      140.46      151.67     45.09 o
  -7   5  10      654.40      596.89     52.52 o
  -5   5  10      737.33      616.38     54.05 o
  -3   5  10      482.55      432.53     41.11 o
  -1   5  10      810.54      868.09     48.43 o
   1   5  10      224.30      242.43     71.70 o
   3   5  10      489.32      510.02     43.14 o
   7   5  10      497.99       50.74     34.27 o
 -10   6  10      472.55      569.78     35.77 o
  -8   6  10      218.01      182.71     41.82 o
  -6   6  10       17.17       10.85     47.99 o
  -4   6  10       40.77       40.04     42.37 o
  -2   6  10       97.14       77.50     51.59 o
   0   6  10       62.70       49.85     46.44 o
   2   6  10       66.95       48.33     28.39 o
   4   6  10       95.19      123.81     29.90 o
  -5   7  10       37.69       26.80     54.52 o
  -1   7  10      109.00       77.06     31.43 o
   1   7  10      512.20      592.88     27.86 o
   3   7  10      112.36      153.85     25.06 o
  -2   8  10        2.56        5.47     26.44 o
  -5  -7  11      166.44      197.45     43.34 o
  -3  -7  11       43.55       43.65     38.39 o
  -8  -6  11      166.19      196.19     45.32 o
  -6  -6  11       84.52       63.23     54.51 o
  -4  -6  11      443.57      483.68     38.71 o
  -2  -6  11      149.26      137.46     44.31 o
   4  -6  11      415.82      429.15     19.89 o
 -11  -5  11      144.15      135.15     29.92 o
  -9  -5  11      216.90      224.33     27.43 o
  -7  -5  11      287.25      304.38     37.59 o
  -5  -5  11     1396.47     1399.61     59.02 o
  -3  -5  11      448.63      425.91     47.46 o
  -1  -5  11      172.48      190.08     33.65 o
   1  -5  11      231.66      178.10     46.12 o
   5  -5  11       49.26       39.73     25.16 o
 -12  -4  11      227.72      317.05     32.23 o
 -10  -4  11      612.83      671.32     43.64 o
  -8  -4  11     2257.76     2536.75    117.41 o
  -6  -4  11      503.02      500.36     38.55 o
  -2  -4  11      893.50      891.23     57.63 o
   0  -4  11     1609.10     1676.86    136.74 o
   2  -4  11      324.11      287.37     27.37 o
   4  -4  11      555.24      558.23     50.75 o
   6  -4  11      431.15      516.55     26.07 o
 -13  -3  11       13.58       31.83     35.74 o
 -11  -3  11      329.56      365.81     43.82 o
  -9  -3  11      694.36      771.31     49.31 o
  -7  -3  11      291.95      282.16     65.42 o
  -5  -3  11      242.35      219.69     95.37 o
  -3  -3  11     1579.01     1410.87     87.70 o
   1  -3  11     1890.35     1833.57    186.31 o
   3  -3  11     1822.43     1961.45     57.65 o
   5  -3  11      663.38      651.48     19.78 o
   7  -3  11      404.59      434.94     21.00 o
 -14  -2  11      122.63      103.06     36.47 o
 -12  -2  11       34.36       29.21     45.84 o
 -10  -2  11      227.68      215.35     46.34 o
  -8  -2  11      573.80      591.62     59.05 o
  -6  -2  11       83.23      114.01    101.58 o
  -4  -2  11      991.52      861.68     74.87 o
  -2  -2  11       69.27       49.17     79.02 o
   0  -2  11      310.64      226.48     33.15 o
   2  -2  11     1062.28      870.26     37.31 o
   4  -2  11       27.38       28.89     21.75 o
   6  -2  11      304.01      323.99     19.97 o
 -13  -1  11      128.03      227.02     39.05 o
 -11  -1  11      411.32      437.02     52.93 o
  -9  -1  11     2350.33     2901.05     77.71 o
  -7  -1  11      417.21      363.43     63.41 o
  -5  -1  11     1866.00     1859.33     59.99 o
  -3  -1  11     1365.48     1169.25     71.91 o
  -1  -1  11     1569.85     1424.16     76.98 o
   3  -1  11     1191.36     1190.09     33.24 o
   5  -1  11       43.27       46.87     29.45 o
   7  -1  11      134.02      169.77     35.00 o
   9  -1  11      115.24      160.19     28.45 o
 -14   0  11        8.34       10.02     43.21 o
 -12   0  11       19.78       25.00     52.48 o
  -8   0  11       96.40       67.04     69.18 o
  -6   0  11        2.12       -8.61     55.84 o
  -4   0  11     2357.10     2500.33    160.36 o
  -2   0  11     1705.04     1833.34     77.21 o
   0   0  11       19.30       27.13     41.08 o
   2   0  11     9561.74     8557.89    158.88 o
   4   0  11      309.16      326.28     31.94 o
   6   0  11     1018.14     1451.43     50.08 o
   8   0  11      141.01      267.89     32.43 o
  -7   1  11      543.91      515.23     67.12 o
  -5   1  11     1561.19     1545.15     43.69 o
  -3   1  11     1333.39     1351.44     48.84 o
  -1   1  11     1469.69     1521.75     57.14 o
   1   1  11     4046.86     4859.55    103.43 o
   3   1  11     1480.34     1668.89     47.40 o
   5   1  11       18.08        9.47     37.61 o
   7   1  11      112.18      108.22     28.90 o
   9   1  11      117.60       70.66     30.94 o
 -12   2  11       40.91       34.22     41.90 o
  -8   2  11      604.41      523.14    136.65 o
  -6   2  11       78.34      105.90     80.12 o
  -4   2  11      808.86      834.22     45.79 o
  -2   2  11       82.53       81.08     52.94 o
   0   2  11      296.79      286.31     59.28 o
   2   2  11     1009.07     1126.40    133.37 o
   4   2  11       22.31       24.81     41.25 o
   6   2  11      352.94      380.16     39.49 o
   8   2  11      253.92      224.37     45.03 o
  -9   3  11      674.08      766.39     68.25 o
  -7   3  11      298.38      217.44     41.33 o
  -5   3  11      210.37      218.07     44.65 o
  -3   3  11     1449.58     1437.87     43.43 o
  -1   3  11      220.76      262.40    104.97 o
   1   3  11     1897.07     2423.56     68.53 o
   3   3  11     1870.14     2047.26     55.30 o
   5   3  11      751.90      815.06     35.78 o
   7   3  11      367.44      448.54     30.68 o
 -10   4  11      560.14      553.53     55.07 o
  -8   4  11     2671.42     2624.30     80.54 o
  -6   4  11      483.28      401.07     38.97 o
  -4   4  11     2153.78     2046.80    161.96 o
  -2   4  11      864.53      765.30     44.80 o
   2   4  11      229.46      227.82     60.03 o
   4   4  11      609.61      634.49    252.35 o
   6   4  11      434.24      235.55     46.98 o
 -11   5  11      178.58      179.73     44.68 o
  -9   5  11      183.95      175.21     45.53 o
  -7   5  11      319.49      307.18     48.08 o
  -5   5  11     1511.72     1504.05     66.86 o
  -3   5  11      469.61      489.59     48.02 o
  -1   5  11      191.84      280.46     42.26 o
   1   5  11      241.00      207.49     27.38 o
   3   5  11     1213.73     1184.86    379.76 o
   5   5  11       40.89       14.10     41.94 o
 -10   6  11      224.01      211.10     35.42 o
  -8   6  11      167.69      138.32     42.60 o
  -6   6  11       84.52       72.59     38.22 o
  -4   6  11      455.99      511.89     39.50 o
  -2   6  11      182.44      176.73     46.35 o
   0   6  11      351.01      403.23     65.23 o
   2   6  11      122.34      120.83     33.68 o
   4   6  11      421.66      539.19     31.44 o
  -7   7  11      220.92      242.08     40.59 o
  -5   7  11      144.18      198.96     51.37 o
  -1   7  11      376.97      420.44     27.80 o
   1   7  11      186.89      191.12     26.29 o
  -5  -7  12      280.09      279.64     34.93 o
  -8  -6  12      245.97      283.52     40.85 o
  -6  -6  12       28.48       24.29     40.52 o
  -4  -6  12       33.64       50.23     36.48 o
  -2  -6  12      793.86      880.44     42.42 o
 -11  -5  12      112.86      137.68     42.76 o
  -9  -5  12        1.65        1.07     46.97 o
  -7  -5  12       99.02      100.87     50.63 o
  -5  -5  12      980.38     1022.28     50.34 o
  -3  -5  12      518.61      484.91     46.13 o
  -1  -5  12      199.98      220.05     32.92 o
   3  -5  12      354.58      438.54     24.96 o
   5  -5  12       27.26       18.62     20.52 o
 -12  -4  12      422.00      556.74     44.32 o
 -10  -4  12      161.14      173.78     33.24 o
  -8  -4  12     2942.93     3094.10     88.25 o
  -6  -4  12      268.13      256.26     56.46 o
  -4  -4  12      783.77      782.80     46.82 o
  -2  -4  12      136.02      139.71     39.64 o
   0  -4  12      429.84      547.10     56.14 o
   2  -4  12      238.57      207.34     25.21 o
   4  -4  12      919.69      855.58     23.53 o
   6  -4  12      102.38       95.15     23.31 o
 -13  -3  12       28.90       54.07     28.48 o
 -11  -3  12       49.71        6.00    315.03 o
  -9  -3  12     1052.70     1149.19     56.13 o
  -7  -3  12     1366.12     1488.33     45.12 o
  -5  -3  12      564.41      579.25     45.37 o
  -3  -3  12     1249.35     1488.72     72.34 o
  -1  -3  12     1636.78     1757.10     71.77 o
   1  -3  12      578.13      521.89     51.19 o
   3  -3  12      727.20      665.31     25.88 o
   5  -3  12     1493.48     1684.61     26.10 o
   7  -3  12      620.35      738.04     29.29 o
 -12  -2  12      214.77      315.75     45.82 o
 -10  -2  12      727.32      664.95     50.69 o
  -8  -2  12      378.06      344.66     52.51 o
  -4  -2  12      273.02      144.85     93.54 o
  -2  -2  12      716.82      653.26     95.46 o
   2  -2  12      626.73      580.28     47.34 o
   4  -2  12     1202.96     1226.95     25.04 o
   6  -2  12      400.42      398.53     20.74 o
   8  -2  12      264.37      286.58     27.99 o
 -13  -1  12      439.38      612.72     43.12 o
 -11  -1  12       41.35       85.20     53.24 o
  -9  -1  12     1899.43     2186.05     70.17 o
  -7  -1  12      861.62      827.63     76.58 o
  -3  -1  12     2442.15     2012.16     94.39 o
  -1  -1  12     4059.18     4951.47    136.61 o
   3  -1  12     1285.00     1433.12     31.37 o
   5  -1  12     1433.68     1623.68     49.83 o
   7  -1  12        1.32        1.40     61.27 o
  -8   0  12      159.49      247.97    121.08 o
  -6   0  12     1759.85     1845.24    240.93 o
  -4   0  12      128.99      161.13     80.02 o
  -2   0  12     4383.54     4823.20     90.68 o
   0   0  12     4143.13     4273.38    125.70 o
   2   0  12     1364.69     1328.58     33.27 o
   4   0  12      290.12      256.40     32.35 o
   6   0  12      870.36     1267.84     43.58 o
   8   0  12      126.17      167.53     29.73 o
  -7   1  12      742.80      731.03     77.17 o
  -5   1  12     1082.72     1251.72     73.27 o
  -3   1  12     2218.34     2230.19    221.21 o
  -1   1  12     4191.31     4996.54     96.42 o
   1   1  12     2548.46     2760.78     74.02 o
   3   1  12     1211.33     1456.60     31.83 o
   5   1  12     1370.76     1597.78     49.59 o
   7   1  12        0.13        4.17     24.16 o
 -12   2  12      224.94      198.29     44.23 o
  -8   2  12      391.31      342.36     71.85 o
  -6   2  12      752.30      817.33    127.20 o
  -4   2  12      365.82      388.37     68.96 o
  -2   2  12      701.04      787.26     60.44 o
   0   2  12     1242.31     1318.33     71.70 o
   2   2  12      615.54      717.70     38.48 o
   4   2  12     1154.78     1298.29     32.67 o
   6   2  12      393.45      401.44     27.26 o
 -13   3  12       26.61       21.27     44.15 o
  -9   3  12     1067.17     1021.41     63.10 o
  -7   3  12     1370.46     1272.02    110.21 o
  -5   3  12      578.78      519.09     50.37 o
  -3   3  12     1501.47     1550.30     44.55 o
  -1   3  12     1502.02     1628.67     59.64 o
   3   3  12      626.42      637.57     29.00 o
   5   3  12     1330.39     1663.78     47.11 o
   7   3  12      667.21      383.42     36.92 o
 -10   4  12      204.59      201.44     52.38 o
  -8   4  12     2903.68     3218.40     82.42 o
  -6   4  12      220.04      169.61     39.58 o
  -4   4  12      933.39      885.47     62.95 o
  -2   4  12      175.12      158.04     37.44 o
   0   4  12      506.94      568.00     42.91 o
   2   4  12      259.84      218.59     51.18 o
   6   4  12      109.77       46.12     37.04 o
 -11   5  12      104.15      134.19     40.09 o
  -9   5  12        9.96       26.65     43.15 o
  -7   5  12       88.02       71.63     36.96 o
  -5   5  12      914.54      991.37     83.35 o
  -3   5  12      486.18      466.23     52.44 o
  -1   5  12      151.05      169.86     36.20 o
   1   5  12       77.44       81.00     26.70 o
   3   5  12      343.49      188.15     44.17 o
 -10   6  12      281.80      181.03     30.49 o
  -8   6  12      286.72      277.90     40.16 o
  -6   6  12       10.94       19.78     48.97 o
  -4   6  12       46.54       78.91     40.35 o
  -2   6  12      740.81      922.35     41.84 o
   0   6  12       61.53       37.98     33.03 o
   2   6  12     1424.68     1762.89     35.23 o
  -7   7  12       56.08       31.79     37.29 o
  -3   7  12        2.73        3.30     26.83 o
  -1   7  12       74.57       68.19     26.04 o
  -8  -6  13      123.91      115.70     34.45 o
  -6  -6  13      517.38      587.77     23.84 o
  -4  -6  13      643.17      743.10     36.97 o
  -2  -6  13      696.20      813.95     37.64 o
   2  -6  13      267.77      320.30     21.82 o
 -11  -5  13       47.38       32.61     35.73 o
  -9  -5  13       50.82       59.34     36.93 o
  -5  -5  13       48.83       37.24     38.34 o
  -3  -5  13      378.56      326.07     33.97 o
  -1  -5  13      224.72      214.21     28.14 o
   1  -5  13      118.69      105.60     36.11 o
   3  -5  13      785.63      815.19     29.00 o
 -12  -4  13      881.59     1144.33    118.72 o
 -10  -4  13      191.63      208.90     28.69 o
  -8  -4  13      889.80      949.17     64.24 o
  -6  -4  13        7.18       -2.88     19.79 o
  -4  -4  13      757.73      784.57     45.09 o
  -2  -4  13      396.17      360.77     34.69 o
   0  -4  13      172.56      180.91     34.00 o
   2  -4  13       70.57       62.55     36.81 o
   4  -4  13      140.43      140.72     29.32 o
 -13  -3  13       18.33        9.52     37.66 o
 -11  -3  13      569.29      895.75     46.23 o
  -9  -3  13      383.83      406.14     32.78 o
  -7  -3  13     1110.93     1166.01     44.22 o
  -5  -3  13       39.65       35.21     59.70 o
  -1  -3  13     1114.79     1194.99    154.31 o
   1  -3  13     2004.43     1949.73     59.26 o
   3  -3  13      243.69      234.88     21.09 o
   5  -3  13      780.89      894.14     22.51 o
 -14  -2  13      103.70      165.29     35.76 o
 -12  -2  13       93.73       94.79     45.77 o
 -10  -2  13        1.95        6.44     45.83 o
  -8  -2  13      341.35      335.89     53.04 o
  -6  -2  13      441.90      457.46     53.28 o
  -2  -2  13     2940.43     2656.23    263.70 o
   0  -2  13      528.34      493.94     34.56 o
   2  -2  13       19.33       16.94     28.52 o
   4  -2  13      573.15      644.77     24.28 o
   6  -2  13       96.90       99.03     29.47 o
 -13  -1  13      135.35      207.71     35.33 o
 -11  -1  13      125.47      145.60     42.72 o
  -9  -1  13     1140.37     1042.48     68.32 o
  -7  -1  13     1881.59     1565.40     77.24 o
  -1  -1  13     2163.61     2215.41     41.47 o
   1  -1  13      152.32      142.24     33.01 o
   3  -1  13       93.78       78.24     26.81 o
   5  -1  13      377.22      414.55     30.27 o
   7  -1  13      163.76      193.16     27.95 o
 -14   0  13        6.42        3.82    243.13 o
  -8   0  13       54.91       62.28     68.46 o
  -6   0  13      167.13       78.84    129.97 o
  -4   0  13       60.28       45.55     95.50 o
  -2   0  13     1480.04     1373.69     69.30 o
   0   0  13       51.27       45.90     33.05 o
   2   0  13      208.87      205.14     30.65 o
   4   0  13        2.69        8.39     28.56 o
   6   0  13      528.88      670.22     31.09 o
  -7   1  13     1806.93     1564.91     48.52 o
  -5   1  13      361.68      366.98     80.03 o
  -3   1  13     2543.13     2762.84     76.32 o
  -1   1  13     2113.98     2409.62     69.12 o
   1   1  13      210.33      227.11     37.93 o
   3   1  13       77.70       83.27     25.68 o
   5   1  13      370.62      450.57     29.71 o
   7   1  13      164.16      131.26     30.46 o
 -14   2  13      109.90      164.11     36.34 o
  -8   2  13      277.61      249.59     50.09 o
  -6   2  13      461.14      349.81     62.54 o
  -4   2  13     1194.29     1183.40     58.15 o
  -2   2  13     3098.79     3256.92    193.19 o
   0   2  13      574.76      641.85     38.53 o
   2   2  13        8.62       18.25     34.39 o
   4   2  13      518.10      603.11     47.53 o
   6   2  13      118.64      170.99     40.43 o
 -13   3  13       20.36        9.03     42.58 o
 -11   3  13      650.47      805.55     59.07 o
  -9   3  13      414.41      391.33     63.45 o
  -5   3  13       41.16       33.78     46.55 o
  -3   3  13     2165.66     2112.67     45.55 o
  -1   3  13     1204.26     1212.74     96.69 o
   1   3  13     2177.46     2498.00     66.95 o
   3   3  13      247.54      264.16     47.48 o
 -10   4  13      188.52      180.90     46.85 o
  -8   4  13      689.33      728.01     69.67 o
  -6   4  13       11.14       11.87     51.04 o
  -4   4  13      763.66      738.09     35.80 o
  -2   4  13      355.31      401.46     53.65 o
   0   4  13      153.57      171.53     32.06 o
   2   4  13       96.15       76.00     31.24 o
   4   4  13      129.52       69.31     38.59 o
 -11   5  13       48.43       36.41     34.75 o
  -9   5  13       69.25       70.96     39.92 o
  -7   5  13        2.55        4.51     53.68 o
  -5   5  13       64.55       45.97     37.43 o
  -3   5  13      434.93      402.22     42.50 o
  -1   5  13      221.72      245.34     34.76 o
   1   5  13       93.02       59.42     43.57 o
   3   5  13      789.78      423.49     39.16 o
  -8   6  13      102.66      100.33     37.56 o
  -2   6  13      737.94      756.07     28.78 o
   0   6  13     1606.86     1828.31     36.27 o
  -5   7  13       60.75       56.98     24.52 o
  -3   7  13       45.11       37.99     24.52 o
  -8  -6  14      202.02      172.29     28.90 o
  -6  -6  14      472.30      536.19     21.27 o
  -4  -6  14      135.41      131.31     31.63 o
  -9  -5  14      149.26      172.33     33.52 o
  -7  -5  14      460.21      554.89     33.41 o
  -5  -5  14      155.11      131.15     26.99 o
  -3  -5  14      310.67      279.04     26.84 o
  -1  -5  14      316.05      333.80     25.36 o
   1  -5  14      130.66      131.62     31.91 o
 -10  -4  14      173.14      186.62     39.14 o
  -8  -4  14      340.80      390.31     42.89 o
  -6  -4  14      137.91      169.51     49.98 o
  -4  -4  14      250.27      248.26     49.63 o
  -2  -4  14      305.98      263.40     31.34 o
   0  -4  14       13.35       19.23     29.76 o
   2  -4  14      359.35      331.37     22.69 o
 -13  -3  14      189.92      172.95     45.97 o
 -11  -3  14     1734.73     2277.61     64.96 o
  -9  -3  14       93.51      107.01     33.71 o
  -7  -3  14      592.94      608.94     55.88 o
  -5  -3  14      115.44       88.09     60.95 o
  -3  -3  14     1413.02     1601.99     83.41 o
  -1  -3  14       99.69       84.74     47.34 o
   1  -3  14     2176.66     2411.76     63.68 o
   3  -3  14      155.67      169.20     23.58 o
   5  -3  14      363.88      400.41     27.26 o
 -12  -2  14      191.97      183.05     47.13 o
 -10  -2  14      957.28      985.99     49.72 o
  -8  -2  14      350.65      375.33     41.44 o
  -2  -2  14      386.48      321.76     42.67 o
   0  -2  14     2368.81     2421.37     37.30 o
   2  -2  14     1097.99     1205.28     32.97 o
   4  -2  14     1671.98     1927.84     48.72 o
   6  -2  14      546.49      590.45     25.82 o
 -13  -1  14      136.01      191.52     53.16 o
 -11  -1  14      771.18      724.37     59.66 o
  -9  -1  14      334.04      292.31     65.09 o
  -7  -1  14      597.79      542.91     43.41 o
  -5  -1  14        9.82       12.40     60.72 o
  -3  -1  14     4317.42     3895.06    287.22 o
  -1  -1  14     1811.63     1805.44     40.96 o
   1  -1  14     1714.03     1956.51     75.45 o
   3  -1  14      673.70      772.23     82.11 o
   5  -1  14      557.77      724.41     30.61 o
 -12   0  14      917.32      951.37     49.70 o
 -10   0  14       44.51       22.54     53.45 o
  -8   0  14      149.21      154.73     46.23 o
  -6   0  14     1187.72     1032.83     67.79 o
  -4   0  14        1.91       -3.17     32.77 o
  -2   0  14     1625.52     1565.75     39.66 o
   0   0  14     1630.55     1787.83     32.92 o
   2   0  14       25.39       23.22     26.50 o
   4   0  14       67.55       71.10     34.32 o
   6   0  14       65.27       60.35     28.88 o
 -13   1  14      142.87      166.87     41.55 o
 -11   1  14      736.31      738.31     49.32 o
  -9   1  14      350.66      290.28     43.00 o
  -7   1  14      598.87      561.90     44.12 o
  -5   1  14       14.06        0.70     12.37 o
  -3   1  14     4575.99     4837.93    181.30 o
  -1   1  14     2046.10     2466.06     67.64 o
   1   1  14     1557.94     1958.55     85.21 o
   3   1  14      744.09      783.99     30.79 o
   5   1  14      548.79      598.83     33.52 o
 -12   2  14      220.88      228.74     45.77 o
 -10   2  14      900.70      983.97     49.82 o
  -8   2  14      424.00      405.47     55.55 o
  -6   2  14     1103.46     1012.57     43.74 o
  -4   2  14     1925.25     1930.68     36.81 o
  -2   2  14      488.52      494.52     35.29 o
   0   2  14     2060.45     2373.83     36.99 o
   2   2  14     1090.75     1202.44     53.46 o
   4   2  14     1726.49     2325.63     54.18 o
  -9   3  14       81.58       87.22     42.38 o
  -7   3  14      653.40      556.82     52.38 o
  -5   3  14      130.42      111.69     42.31 o
  -3   3  14     1611.97     1699.41     58.44 o
  -1   3  14       63.54       82.97     49.57 o
   1   3  14     2037.40     2397.41     62.04 o
   3   3  14      154.04      163.47     42.73 o
   5   3  14      327.32      296.09     32.76 o
 -10   4  14      176.32      189.92     42.22 o
  -8   4  14      394.91      392.32     45.64 o
  -6   4  14      142.35      150.10     36.21 o
  -4   4  14      254.35      229.10     31.42 o
  -2   4  14      403.59      417.80     34.14 o
   0   4  14        5.10        5.96     42.48 o
   2   4  14      348.38      231.78     41.73 o
   4   4  14       93.33       54.85     32.57 o
  -9   5  14      160.31      162.22     36.01 o
  -7   5  14      423.96      458.46     42.13 o
  -5   5  14      184.63      178.22     35.71 o
  -3   5  14      282.01      313.66     48.41 o
  -1   5  14      294.12      274.66     30.70 o
   1   5  14      148.47       66.37     41.38 o
  -8   6  14      215.46      237.87     31.27 o
  -6   6  14      452.74      562.60     38.40 o
  -2   6  14      976.04     1076.11     28.34 o
  -6  -6  15      305.32      286.50     25.29 o
  -4  -6  15      397.99      415.55     26.20 o
  -9  -5  15      444.78      400.67     28.25 o
  -7  -5  15      163.91      177.87     22.08 o
  -5  -5  15      179.07      207.69     22.96 o
  -3  -5  15       11.64       10.80     35.80 o
  -1  -5  15      886.08      892.96     29.95 o
 -10  -4  15      169.51      173.97     34.51 o
  -8  -4  15      255.60      255.66     42.07 o
  -6  -4  15      486.48      490.69     43.43 o
  -4  -4  15      310.04      288.19     31.06 o
  -2  -4  15     1023.90     1103.15     31.96 o
   0  -4  15      472.47      460.77     29.35 o
   2  -4  15     1342.16     1466.33     65.27 o
 -11  -3  15      465.16      538.75     36.00 o
  -9  -3  15      168.24      159.46     47.22 o
  -7  -3  15      769.58      818.71     51.79 o
  -5  -3  15      160.11      147.29     56.67 o
  -3  -3  15      644.05      616.31     41.18 o
  -1  -3  15       98.22       95.87     43.51 o
   1  -3  15       16.04       25.43     34.85 o
   3  -3  15      313.01      343.26     25.49 o
 -12  -2  15       75.06      111.61     41.30 o
 -10  -2  15      141.11      117.65     33.47 o
  -8  -2  15      772.76      812.50     49.86 o
  -6  -2  15     1650.83     1760.55     64.68 o
  -4  -2  15       29.68       20.99     40.76 o
  -2  -2  15      328.52      309.47     37.50 o
   0  -2  15      328.82      330.83     27.37 o
   2  -2  15      124.71      119.32     28.14 o
   4  -2  15      927.33     1164.92     35.93 o
 -13  -1  15      104.70       72.65     39.89 o
 -11  -1  15      133.45      159.58     54.50 o
  -9  -1  15      344.62      272.93     58.35 o
  -7  -1  15      970.77      768.16     44.46 o
  -5  -1  15     2357.12     2096.89     82.53 o
  -3  -1  15       53.92       58.34     40.91 o
  -1  -1  15      744.02      640.55     30.68 o
   1  -1  15      219.11      194.12     26.56 o
   3  -1  15     1803.07     1994.54     50.20 o
 -12   0  15      478.94      526.39     45.33 o
 -10   0  15       68.18       51.77     51.15 o
  -8   0  15      171.61      134.40     39.25 o
  -6   0  15        0.17        2.39     36.80 o
  -4   0  15      343.53      298.37     36.52 o
  -2   0  15     2082.50     2214.77     44.55 o
   0   0  15       16.78       24.72     29.38 o
   2   0  15       15.37        1.19     22.39 o
   4   0  15      192.61      226.99     31.25 o
 -13   1  15      109.73      107.66     38.52 o
 -11   1  15       87.41      103.31     48.97 o
  -9   1  15      387.35      316.74     38.81 o
  -7   1  15      915.22      790.22     60.84 o
  -5   1  15     2237.12     2113.31     46.48 o
  -3   1  15      115.37      101.42     32.29 o
  -1   1  15      754.78      717.03     28.03 o
   1   1  15      243.42      262.64     30.25 o
   3   1  15     1744.96     2088.01     49.17 o
 -12   2  15       54.70       63.69     41.66 o
 -10   2  15      159.22      141.17     37.82 o
  -8   2  15      684.47      651.78     38.21 o
  -6   2  15     1736.26     1706.41     64.39 o
  -4   2  15       79.28       62.15     30.82 o
  -2   2  15      210.96      193.58     32.35 o
   0   2  15      392.28      414.65     30.24 o
   2   2  15      151.15      150.38     33.50 o
   4   2  15      989.33     1269.24     35.62 o
  -9   3  15      175.28      164.90     34.82 o
  -7   3  15      785.48      908.84     61.90 o
  -5   3  15      121.50      104.81     36.60 o
  -3   3  15      629.25      585.80     34.32 o
  -1   3  15       89.28      100.80     41.76 o
   1   3  15       36.05       32.45     39.95 o
   3   3  15      319.97      337.56     34.59 o
 -10   4  15      148.52      171.56     35.61 o
  -8   4  15      213.09      207.21     36.68 o
  -6   4  15      406.04      396.39     38.49 o
  -4   4  15      342.67      283.30     48.22 o
  -2   4  15      949.32     1116.86     42.02 o
   0   4  15      525.81      519.69     39.63 o
  -9   5  15      477.78      458.23     30.23 o
  -7   5  15      202.92      273.18     35.21 o
  -1   5  15      820.02      743.68     40.60 o
   1   5  15      144.39       94.50     36.13 o
  -4   6  15      384.03      348.59     26.08 o
  -7  -5  16       95.00       73.61     23.91 o
  -5  -5  16      301.77      336.13     23.25 o
  -3  -5  16      222.50      226.63     28.19 o
 -10  -4  16       97.57       88.27     30.26 o
  -8  -4  16      577.67      660.48     33.79 o
  -6  -4  16     1236.76     1255.01     31.21 o
  -4  -4  16       87.50       76.90     27.51 o
  -2  -4  16      819.92      860.05     26.86 o
   0  -4  16      613.15      636.59     27.31 o
  -9  -3  16      122.28      111.90     39.63 o
  -7  -3  16       24.23       19.16     47.91 o
  -5  -3  16      200.59      205.78     32.31 o
  -3  -3  16      379.49      346.11     40.55 o
  -1  -3  16      655.97      615.05     33.58 o
   1  -3  16      342.54      442.47     30.47 o
   3  -3  16       23.21       14.82     26.89 o
 -12  -2  16      176.18      105.19     35.97 o
 -10  -2  16      138.46      167.32     42.22 o
  -8  -2  16      514.66      392.48     53.15 o
  -6  -2  16      519.09      521.61     45.42 o
  -4  -2  16     1732.76     1719.63     94.73 o
  -2  -2  16      388.68      365.72     28.80 o
   0  -2  16      582.57      620.99     25.00 o
   2  -2  16      147.98      126.78     30.28 o
 -11  -1  16      414.17      406.65     47.58 o
  -9  -1  16      290.27      282.43     48.78 o
  -7  -1  16     1197.67     1000.79     46.40 o
  -5  -1  16     3655.50     3564.91    311.83 o
  -3  -1  16      461.85      466.92     36.53 o
  -1  -1  16     2674.77     3151.84     51.08 o
   1  -1  16      118.24      128.48     23.62 o
   3  -1  16     1844.93     2167.31     46.79 o
 -10   0  16       77.53       55.82     46.16 o
  -8   0  16      968.26      761.20     49.65 o
  -6   0  16       56.35       30.67     32.25 o
  -4   0  16      819.30      733.39     30.48 o
  -2   0  16        1.21        7.10     52.08 o
   0   0  16       61.92       48.94     26.87 o
   2   0  16     1059.83     1135.68    114.37 o
   4   0  16        7.59        3.59     31.79 o
 -13   1  16      200.14      201.55     32.64 o
 -11   1  16      442.18      456.51     39.14 o
  -9   1  16      236.85      202.32     34.02 o
  -7   1  16     1297.32     1069.73     43.74 o
  -5   1  16     3746.09     3819.74    247.90 o
  -3   1  16      410.59      403.80     29.31 o
  -1   1  16     2792.71     3540.59     73.20 o
   1   1  16      122.05      145.10     26.84 o
 -12   2  16      179.71      201.41     36.12 o
 -10   2  16      128.00      165.64     32.11 o
  -8   2  16      561.18      507.92     32.37 o
  -6   2  16      557.33      535.18     31.40 o
  -4   2  16     1629.54     1656.09     38.31 o
  -2   2  16      414.76      420.53     25.55 o
   0   2  16      624.12      724.42     44.05 o
   2   2  16      126.97      136.41     38.81 o
 -11   3  16       19.37       35.59     41.23 o
  -9   3  16      131.43      150.00     30.62 o
  -7   3  16       15.98        6.88     30.55 o
  -5   3  16      208.79      166.81     33.46 o
  -3   3  16      367.60      351.66     32.02 o
  -1   3  16      691.27      750.76     37.59 o
   1   3  16      277.58      364.24     36.50 o
   3   3  16       30.13       39.33     30.90 o
 -10   4  16      109.58      137.22     29.42 o
  -8   4  16      561.03      632.30     33.31 o
  -6   4  16     1341.76     1303.81     42.44 o
  -4   4  16      101.94      111.25     41.74 o
   0   4  16      579.18      600.58     35.57 o
  -7   5  16       84.81       69.60     32.33 o
  -5   5  16      253.01      295.49     38.49 o
  -8  -4  17       29.40       26.06     31.40 o
  -6  -4  17      373.00      351.61     21.12 o
  -4  -4  17      536.40      512.53     21.96 o
  -2  -4  17     1217.34     1368.10     35.48 o
  -9  -3  17       63.85       58.86     24.08 o
  -7  -3  17      160.25      129.16     25.50 o
  -5  -3  17       90.34       53.82     33.50 o
  -3  -3  17      530.10      488.56     33.06 o
  -1  -3  17      151.53      129.34     30.43 o
   1  -3  17     1838.59     2088.38     40.12 o
 -10  -2  17      335.83      230.55     41.15 o
  -8  -2  17       32.97       28.52     31.68 o
  -6  -2  17      290.26      258.61     40.28 o
  -4  -2  17      136.59      126.99     31.44 o
  -2  -2  17      555.75      519.27     24.87 o
   0  -2  17      154.31      184.77     26.60 o
   2  -2  17        2.66       -1.45      6.91 o
 -11  -1  17      124.18      137.33     39.44 o
  -9  -1  17      853.45      857.12     38.39 o
  -7  -1  17      735.40      588.76     40.28 o
  -5  -1  17      650.93      538.17     50.56 o
  -3  -1  17       69.52       63.18     32.59 o
  -1  -1  17     1164.90     1205.26     25.66 o
   1  -1  17      135.98      173.19     25.44 o
 -12   0  17      197.89      213.53     33.37 o
 -10   0  17       60.63       54.72     38.51 o
  -8   0  17       35.79       29.61     27.79 o
  -6   0  17      560.38      450.40     28.28 o
  -4   0  17      166.23      148.79     49.37 o
  -2   0  17      187.05      188.19     37.05 o
   0   0  17      111.18      103.49     31.05 o
   2   0  17        7.97       -0.96      5.63 o
 -11   1  17      106.95      116.83     35.04 o
  -9   1  17      844.39      907.50     27.54 o
  -7   1  17      663.82      616.03     26.90 o
  -5   1  17      841.75      625.85     35.95 o
  -3   1  17       93.55       87.60     30.49 o
  -1   1  17     1052.47     1166.02     26.74 o
   1   1  17      158.89      131.92     31.98 o
 -10   2  17      274.38      320.73     26.59 o
  -8   2  17       30.25       25.31     26.39 o
  -6   2  17      422.61      319.49     27.40 o
  -4   2  17      106.78       92.85     29.86 o
  -2   2  17      502.27      529.67     26.47 o
   0   2  17      113.48      138.50     24.28 o
  -9   3  17       68.58       56.26     25.22 o
  -7   3  17      186.40      159.42     33.77 o
  -5   3  17       76.53       66.99     28.63 o
  -3   3  17      546.98      486.61     39.61 o
  -1   3  17      114.80       91.33     35.95 o
   1   3  17     1876.70     2345.84     43.23 o
  -8   4  17       24.95       24.07     27.97 o
  -6   4  17      339.35      296.16     31.94 o
  -4   4  17      535.23      526.14     37.75 o
  -7  -3  18       77.73       45.82     27.96 o
  -5  -3  18      253.84      211.53     27.78 o
  -3  -3  18      515.19      494.97     23.61 o
  -1  -3  18      282.50      250.98     22.93 o
  -6  -2  18      459.76      392.77     35.12 o
  -4  -2  18       45.27       37.57     27.74 o
  -2  -2  18       28.60       31.51     20.94 o
   0  -2  18      334.50      299.28     25.26 o
  -9  -1  18     1836.70     1656.24     40.21 o
  -7  -1  18      559.10      436.56     39.33 o
  -5  -1  18      495.11      432.72     39.95 o
  -3  -1  18      767.42      754.38     29.04 o
  -1  -1  18     1430.30     1587.70     39.03 o
 -10   0  18       14.54       -1.58     34.06 o
  -8   0  18       39.16       23.81     32.11 o
  -6   0  18        0.23       -7.09     24.42 o
  -4   0  18      251.54      245.37     41.10 o
  -2   0  18      353.77      373.50     33.44 o
   0   0  18      525.86      657.25     39.35 o
  -9   1  18     1857.93     1750.98     44.60 o
  -7   1  18      585.22      504.54     23.17 o
  -5   1  18      434.01      368.50     41.89 o
  -3   1  18      776.51      804.00     30.12 o
  -1   1  18     1369.78     1671.22     45.84 o
 -10   2  18     1352.46     1263.64     32.81 o
  -8   2  18      872.56      859.49     34.69 o
  -6   2  18      464.49      425.13     38.94 o
  -4   2  18       51.36       34.78     23.18 o
  -2   2  18       37.48       55.31     29.92 o
  -7   3  18       42.32       64.18     43.97 o
  -5   3  18      299.81      256.47     30.80 o
  -4  -2  19      430.63      311.06     28.35 o
  -7  -1  19      126.89       77.30     34.21 o
  -5  -1  19      469.37      340.49     26.90 o
  -3  -1  19      117.61       87.90     28.53 o
  -8   0  19        9.41       -0.85     57.66 o
  -6   0  19        8.30       13.37     33.42 o
  -4   0  19      244.33      183.79     26.29 o
  -2   0  19      506.91      644.02     35.98 o
  -9   1  19       27.79        7.44     30.35 o
  -7   1  19      125.14       61.48     32.20 o
  -5   1  19      470.57      382.07     26.55 o
  -3   1  19      127.20      129.14     36.26 o
  -6   2  19      411.06      354.58     36.10 o
  -4   2  19      419.35      436.03     36.91 o
 
